# Supplementary material for: Common haplotypes at the CFH locus and low-frequency variants in CFHR2 and CFHR5 associate with systemic FHR concentrations and age-related macular degeneration
Source: Am J Hum Genet. 2021 Jul 13;108(8):1367–84. doi: 10.1016/j.ajhg.2021.06.002 (PMC8387287; doi:10.1016/j.ajhg.2021.06.002)
Supplement: Document S2. Tables S2, S4–S12, and S14 [file mmc2.xlsx]

## Sheet: ST2
ST 2. Effect estimates in GWAS without adjusting for AMD status and including only controls are comparable to effect estimates when adjusting for AMD status in the whole dataset
GWAS	Chromosome	Position^	Major/minor allele#	Variant	B adjusted for AMD	SE adjusted for AMD	P-value adjusted for AMD	B no adjusted for AMD	SE no adjusted for AMD	P-value no adjusted for AMD	B only in controls	SE only in controls	P-value only in controls
FH	1	196380158	C/T	rs187328863	-0.16123	0.18583	0.38613	-0.17239	0.18327	0.34746	-0.12171	0.35698	0.73353
FH	1	196613173	T/C	rs148553336	NA	NA	NA	NA	NA	NA	NA	NA	NA
FH	1	196657064	T/G	rs570618	-0.19867	0.073812	0.0074114	-0.15491	0.068148	0.023549	-0.20956	0.11247	0.064016
FH	1	196704632	C/A	rs10922109	0.24492	0.076984	0.0015805	0.21778	0.069957	0.001985	0.34802	0.10652	0.0012949
FH	1	196706642	C/T	rs35292876	-0.010896	0.2202	0.96056	-0.030324	0.2166	0.88873	NA	NA	NA
FH	1	196716375	C/T	rs121913059	NA	NA	NA	NA	NA	NA	NA	NA	NA
FH	1	196815450	T/G	rs61818925	0.43289	0.077346	4.06e-08	0.41547	0.076466	9.62e-08	0.50683	0.1102	7.846e-06
FH	1	196958651	C/G	rs191281603	0.28952	0.49062	0.55544	0.29005	0.49017	0.55437	0.32982	0.6428	0.6085
total FHR-1	1	196380158	C/T	rs187328863	0.15925	0.17916	0.3746	0.30843	0.18261	0.091984	0.53902	0.39351	0.17242
total FHR-1	1	196613173	T/C	rs148553336	NA	NA	NA	NA	NA	NA	NA	NA	NA
total FHR-1	1	196657064	T/G	rs570618	-0.40627	0.068868	7.8e-09	-0.48465	0.064079	2.72e-13	-0.46603	0.12098	0.0001612
total FHR-1	1	196704632	C/A	rs10922109	-0.69279	0.066679	1.54e-22	-0.7272	0.060654	1.66e-28	-0.79373	0.10638	3.2371e-12
total FHR-1	1	196706642	C/T	rs35292876	0.10035	0.21224	0.63661	0.29593	0.21585	0.17114	NA	NA	NA
total FHR-1	1	196716375	C/T	rs121913059	NA	NA	NA	NA	NA	NA	NA	NA	NA
total FHR-1	1	196815450	T/G	rs61818925	-0.16734	0.07699	0.030332	-0.097292	0.078996	0.21882	-0.34741	0.12629	0.0065329
total FHR-1	1	196958651	C/G	rs191281603	0.23267	0.47309	0.62312	0.22741	0.48969	0.64261	0.2987	0.71212	0.67538
total FHR-2	1	196380158	C/T	rs187328863	-0.10664	0.18143	0.55703	0.002341	0.18242	0.98977	0.071698	0.34271	0.83453
total FHR-2	1	196613173	T/C	rs148553336	NA	NA	NA	NA	NA	NA	NA	NA	NA
total FHR-2	1	196657064	T/G	rs570618	-0.58798	0.067701	1.09e-16	-0.60397	0.062776	8.78e-20	-0.61964	0.10074	5.1351e-09
total FHR-2	1	196704632	C/A	rs10922109	-0.69181	0.07154	6.03e-20	-0.69326	0.065543	3.94e-23	-0.72108	0.095137	1.9812e-12
total FHR-2	1	196706642	C/T	rs35292876	0.31403	0.2141	0.14326	0.44454	0.21392	0.038365	NA	NA	NA
total FHR-2	1	196716375	C/T	rs121913059	NA	NA	NA	NA	NA	NA	NA	NA	NA
total FHR-2	1	196815450	T/G	rs61818925	0.49815	0.075365	1.29e-10	0.53589	0.074743	3.85e-12	0.5102	0.10758	4.3779e-06
total FHR-2	1	196958651	C/G	rs191281603	0.58477	0.47755	0.2215	0.57063	0.48592	0.24099	0.33036	0.6135	0.59093
FHR-3	1	196380158	C/T	rs187328863	-0.23332	0.18115	0.19851	-0.10141	0.18324	0.58029	-0.0090586	0.36288	0.98011
FHR-3	1	196613173	T/C	rs148553336	NA	NA	NA	NA	NA	NA	NA	NA	NA
FHR-3	1	196657064	T/G	rs570618	0.11895	0.072441	0.10137	-0.013647	0.068524	0.84224	0.054657	0.11529	0.63602
FHR-3	1	196704632	C/A	rs10922109	-0.66377	0.068436	4.12e-20	-0.67573	0.062147	2.67e-24	-0.77227	0.095761	8.9499e-14
FHR-3	1	196706642	C/T	rs35292876	-0.17053	0.21473	0.42756	-0.0019607	0.21642	0.99278	NA	NA	NA
FHR-3	1	196716375	C/T	rs121913059	NA	NA	NA	NA	NA	NA	NA	NA	NA
FHR-3	1	196815450	T/G	rs61818925	-0.54	0.073581	1.22e-12	-0.4723	0.075564	1.05e-09	-0.52585	0.11172	4.9149e-06
FHR-3	1	196958651	C/G	rs191281603	-0.14493	0.47896	0.76236	-0.14925	0.4899	0.76079	-0.16118	0.65359	0.80548
FHR-4A	1	196380158	C/T	rs187328863	0.32923	0.18463	0.075318	0.40444	0.18353	0.028117	0.74453	0.32663	0.023783
FHR-4A	1	196613173	T/C	rs148553336	NA	NA	NA	NA	NA	NA	NA	NA	NA
FHR-4A	1	196657064	T/G	rs570618	-0.48743	0.070095	1.46e-11	-0.49019	0.064528	2.18e-13	-0.45385	0.099859	9.9066e-06
FHR-4A	1	196704632	C/A	rs10922109	-0.48573	0.07378	1.45e-10	-0.48577	0.066985	2.14e-12	-0.50031	0.09471	3.5565e-07
FHR-4A	1	196706642	C/T	rs35292876	0.10064	0.21937	0.64667	0.2059	0.21775	0.34493	NA	NA	NA
FHR-4A	1	196716375	C/T	rs121913059	NA	NA	NA	NA	NA	NA	NA	NA	NA
FHR-4A	1	196815450	T/G	rs61818925	0.78264	0.069801	1.5e-25	0.7989	0.069019	6.37e-27	0.74818	0.092814	9.1381e-14
FHR-4A	1	196958651	C/G	rs191281603	0.61341	0.48816	0.20965	0.61054	0.49258	0.2159	0.096853	0.59655	0.8712
FHR-5	1	196380158	C/T	rs187328863	-0.0032916	0.18271	0.98564	0.045981	0.1808	0.79938	0.06414	0.33594	0.84879
FHR-5	1	196613173	T/C	rs148553336	NA	NA	NA	NA	NA	NA	NA	NA	NA
FHR-5	1	196657064	T/G	rs570618	-0.215	0.072363	0.003146	-0.22745	0.066632	0.00070692	-0.19061	0.10589	0.073472
FHR-5	1	196704632	C/A	rs10922109	0.016188	0.076569	0.83267	-0.036292	0.069752	0.60315	-0.10319	0.10279	0.31675
FHR-5	1	196706642	C/T	rs35292876	0.16504	0.21614	0.44555	0.22377	0.21318	0.2945	NA	NA	NA
FHR-5	1	196716375	C/T	rs121913059	NA	NA	NA	NA	NA	NA	NA	NA	NA
FHR-5	1	196815450	T/G	rs61818925	0.32333	0.077223	3.48e-05	0.33635	0.07626	1.33e-05	0.25012	0.1079	0.021534
FHR-5	1	196958651	C/G	rs191281603	0.44246	0.48163	0.35882	0.44076	0.48279	0.36182	0.21715	0.60502	0.72007
MAF=Minor allele frequency; NA= Not applicable (when not enough carriers were present to perform the analysis)
^Chromosomal position is based on NCBI RefSeq hg19
#Effect
*Extracted from the results of the GWAS on AMD from the IAMDGC (Fritsche et al., 2015)
Association analysis of FH and FHR levels with genetic variants was performed using the q.lm function of EPACTS and adjusted for age, sex, measuring batch, sampling cohorts. Additional adjustment for AMD was performed when indicated. The resulting betas reflect the allele effect on log-transformed +1 and standardized protein levels.

## Sheet: ST4
ST 4. Systemic FHR-1, FHR-2, FHR-3, FHR-4A, FHR-5 and FH levels are associated with AMD variants at the extended CFH locus
	rs187328863 T (1.5)				rs148553336 C (1.4)				rs570618 T (1.2)				rs10922109 A (1.1)				rs35292876 T (1.7)				rs121913059 T (1.3)				rs61818925 T (1.6)				rs191281603 G (1.8)
Protein levels	B	SE	P-value	P-valueFDR	B	SE	P-value	P-valueFDR	B	SE	P-value	P-valueFDR	B	SE	P-value	P-valueFDR	B	SE	P-value	P-valueFDR	B	SE	P-value	P-valueFDR	B	SE	P-value	P-valueFDR	B	SE	P-value	P-valueFDR
FH	-0.154731	0.164975	0.348846	0.523268	NA	NA	NA	NA	0.181941	0.0726725	0.0126822	0.0297755	0.25705	0.0754816	0.000725665	0.0019593	-0.0111326	0.219759	0.959623	0.959623	NA	NA	NA	NA	-0.430473	0.0730254	7.84002e-09	2.64601e-08	0.229314	0.414693	0.580584	0.712535
Total FHR-1	0.204352	0.159233	0.200093	0.337657	NA	NA	NA	NA	0.434033	0.0674175	3.38946e-10	1.30736e-09	-0.69946	0.065382	1.00873e-23	1.81572e-22	0.0905276	0.212261	0.669974	0.770531	NA	NA	NA	NA	0.159337	0.0730558	0.0297489	0.066935	-0.122694	0.400736	0.759629	0.804313
Total FHR-2	-0.102089	0.16008	0.524013	0.707418	NA	NA	NA	NA	0.585279	0.0663557	3.68061e-17	2.48441e-16	-0.682828	0.0701048	3.07375e-20	2.76638e-19	0.298338	0.212466	0.161052	0.289894	NA	NA	NA	NA	-0.456993	0.0713055	4.16887e-10	1.50079e-09	0.348604	0.401406	0.38567	0.56287
FHR-1/1	0.225246	0.159531	0.158729	0.289894	NA	NA	NA	NA	0.383756	0.0683254	3.59852e-08	1.07956e-07	-0.666374	0.0664088	2.46687e-21	3.33027e-20	0.0654185	0.21277	0.758649	0.804313	NA	NA	NA	NA	0.214454	0.0728812	0.00344038	0.00874641	-0.229924	0.40154	0.567226	0.712535
FHR-1/2	0.0529128	0.158828	0.739194	0.804313	NA	NA	NA	NA	0.586883	0.0641909	2.8603e-18	2.20652e-17	-0.74897	0.0636537	9.75694e-28	5.26875e-26	0.260181	0.210981	0.21821	0.357071	NA	NA	NA	NA	-0.14998	0.0727784	0.0399542	0.086301	0.242883	0.398835	0.542874	0.712535
FHR-2/2	-0.168934	0.162392	0.298843	0.473579	NA	NA	NA	NA	0.460739	0.0699615	1.44341e-10	6.49535e-10	-0.430543	0.0762364	3.11248e-08	9.88669e-08	0.22093	0.21597	0.306949	0.473579	NA	NA	NA	NA	-0.491728	0.0719335	3.09465e-11	1.51919e-10	0.577328	0.406907	0.156738	0.289894
FHR-3	-0.23544	0.16004	0.142021	0.284042	NA	NA	NA	NA	-0.0939814	0.0709946	0.186313	0.324545	-0.657538	0.0669032	1.30686e-20	1.41141e-19	-0.174045	0.213345	0.415093	0.589869	NA	NA	NA	NA	0.52762	0.0691504	1.65881e-13	9.95287e-13	-0.171493	0.402976	0.670648	0.770531
FHR-4A	0.306714	0.16353	0.0614233	0.127572	NA	NA	NA	NA	0.472526	0.0689766	2.7056e-11	1.46102e-10	-0.470382	0.0724829	2.48745e-10	1.03325e-09	0.0680955	0.218507	0.755473	0.804313	NA	NA	NA	NA	-0.755524	0.0657881	1.17036e-26	3.15998e-25	0.231918	0.412374	0.574152	0.712535
FHR-5	-0.00961027	0.161083	0.952455	0.959623	NA	NA	NA	NA	0.207206	0.0706851	0.00356335	0.00874641	0.0173215	0.0746512	0.816629	0.848037	0.157903	0.214204	0.461445	0.638925	NA	NA	NA	NA	-0.314159	0.0725428	1.87112e-05	5.31791e-05	0.213786	0.40449	0.597417	0.7169
NA=Not applicable; SE=Standard error
The eight lead AMD variants identified in the IAMDGC AMD GWAS at the chromosome 1 locus (Fritsche et al., 2015) are specified. Association analysis of FH and FHR levels with genetic variants was performed by means of a general linear models adjusted for age, sex, measuring batch, sampling cohort and AMD status. The resulting betas reflect the allele effect on log-transformed +1 and standardized p…

## Sheet: ST5
ST 5. Linkage disequilibrium r2 matrix for AMD variants at the extended CFH locus from the Fritsche et al., 2015 GWAS study and rs6677604 as tag SNP for the CFHR3/CFHR1 deletion
rs number	rs187328863	rs148553336	rs570618	rs6677604 (ΔCFHR3/CFHR1 tag)	rs10922109	rs35292876	rs61818925	rs191281603
rs187328863	1	0	0.035	0.003	0.012	0	0.014	0
rs148553336	0	1	0.003	0.002	0.007	0	0.007	0
rs570618	0.035	0.003	1	0.129	0.411	0.004	0.264	0.011
rs6677604 (ΔCFHR3/CFHR1 tag)	0.003	0.002	0.129	1	0.305	0	0.084	0.001
rs10922109	0.012	0.007	0.411	0.305	1	0.004	0.092	0.004
rs35292876	0	0	0.004	0	0.004	1	0.004	0
rs61818925	0.014	0.007	0.264	0.084	0.092	0.004	1	0.004
rs191281603	0	0	0.011	0.001	0.004	0	0.004	1
Matrix of pairwise linkage disequilibrium statistics generated using "LDlink" (accessed on July 2020). All European reference populations from the reference haplotypes from Phase 3 (Version 5) of the 1000 Genomes Project were used for the linkage disequilibrium calculations. Results for rs121913059 (rare variant) were not obtained.

## Sheet: ST6
ST 6. Genome-wide associated variants of a GWAS on FH levels
Variant	Chromosome	Position^	Major/minor allele#	MAF	B	SE	P-value	OR association with AMD*	P-value association with AMD*	P-value association with total FHR-1 levels	P-value association with total FHR-2 levels	P-value association with FHR-3 levels	P-value association with FHR-4A levels	P-value association with FHR-5 levels
rs70620	1	196704997	G/A	0.17033	-0.75353	0.086602	8.7311e-17	0.935	0.00265	0.0023761	0.89766	4.1418e-46	0.0126	0.00047502
rs11799380	1	196708455	A/G	0.17433	-0.73843	0.085463	1.3675e-16	0.951	0.0225	0.0044547	0.94457	6.72e-46	0.013759	0.00034699
rs742855	1	196705520	T/C	0.17152	-0.74421	0.086148	1.3847e-16	0.944	0.00906	0.003908	0.94579	6.9406e-45	0.021422	0.00044216
rs2336221	1	196708891	G/T	0.17519	-0.7345	0.085148	1.5189e-16	0.953	0.0293	0.004689	0.91209	4.9633e-46	0.01212	0.00032919
rs11582939	1	196710157	C/T	0.17548	-0.73295	0.085032	1.5936e-16	0.956	0.041	0.0047785	0.90117	4.6761e-46	0.011622	0.00032412
rs35352142	1	196712902	C/T	0.17463	-0.73642	0.085463	1.6273e-16	0.957	0.0487	0.0048207	0.925	3.4044e-46	0.011697	0.0003214
rs1065489	1	196709774	G/T	0.17742	-0.73147	0.085036	1.8166e-16	0.963	0.0897	0.0049215	0.91226	8.1953e-46	0.0072882	0.00031175
rs72482675	1	196716924	C/G	0.17558	-0.73444	0.085409	1.8545e-16	0.958	0.051	0.004877	0.91199	4.3043e-46	0.011513	0.00033896
rs193053835	1	196715667	A/T	0.18015	-0.73614	0.0858	2.1361e-16	0.938	0.00366	0.003452	0.766	5.1141e-46	0.0089102	0.00028503
rs105980	1	196715666	G/A	0.18015	-0.73613	0.085798	2.1364e-16	0.938	0.00366	0.0034516	0.76614	5.1082e-46	0.0089118	0.00028508
rs201181292	1	196715667	A/AT	0.18014	-0.73614	0.085803	2.1416e-16	0.938	0.00366	0.003451	0.76625	5.0824e-46	0.0089118	0.00028529
rs201034534	1	196720267	AAAAC/A	0.17666	-0.73437	0.085786	2.4609e-16	0.948	0.017	0.0052729	0.92718	1.4317e-45	0.010964	0.00034888
rs70621	1	196705009	G/A	0.17215	-0.73756	0.086356	2.8399e-16	0.943	0.00803	0.0027452	0.88812	2.0826e-46	0.012761	0.00049579
rs10922107	1	196698651	A/T	0.16827	-0.73743	0.08653	3.2545e-16	0.935	0.00243	0.0038502	0.8373	1.205e-42	0.035811	0.0006047
rs77302817	1	196698082	CTCTG/C	0.16827	-0.73743	0.08653	3.2545e-16	0.935	0.00245	0.0038502	0.8373	1.205e-42	0.035811	0.0006047
rs11799595	1	196700322	G/C	0.16827	-0.73743	0.08653	3.2545e-16	0.935	0.00245	0.0038502	0.8373	1.205e-42	0.035811	0.0006047
rs3753396	1	196695742	A/G	0.16827	-0.73743	0.08653	3.2545e-16	0.937	0.00323	0.0038502	0.8373	1.205e-42	0.035811	0.0006047
rs11801630	1	196692148	C/T	0.16824	-0.73736	0.086545	3.3076e-16	0.935	0.0025	0.0038341	0.83843	1.2501e-42	0.036003	0.00060202
rs12402808	1	196691625	C/A	0.16819	-0.73724	0.086567	3.3982e-16	0.935	0.0025	0.0038084	0.84025	1.3301e-42	0.036318	0.00059777
rs529541	1	196719716	A/G	0.17812	-0.72792	0.085778	4.2367e-16	0.949	0.018	0.0037893	0.95616	1.9204e-47	0.0055377	0.00035903
rs141408533	1	196690281	TA/T	0.16714	-0.7379	0.087206	5.065e-16	0.936	0.00286	0.0037995	0.80875	1.7391e-42	0.039893	0.00074267
rs200547273	1	196690280	TTA/T	0.16714	-0.73787	0.087208	5.0843e-16	0.936	0.00285	0.0037963	0.80898	1.755e-42	0.039939	0.00074205
rs10489456	1	196687515	G/A	0.16742	-0.7326	0.086817	5.9935e-16	0.934	0.00202	0.00346	0.87068	5.5007e-42	0.042191	0.00054361
rs188303944	1	196725631	A/C	0.17881	-0.73585	0.087514	7.4541e-16	0.911	4.86e-05	0.028144	0.92458	6.1247e-41	0.021001	0.00084878
rs1831280	1	196683274	A/G	0.16712	-0.72943	0.086851	7.9985e-16	0.934	0.00207	0.0033712	0.88464	1.2266e-41	0.044834	0.00052857
rs11584505	1	196679927	A/C	0.16707	-0.72877	0.086852	8.4546e-16	0.934	0.00212	0.0033501	0.8851	1.3896e-41	0.045454	0.00052806
rs74213209	1	196679010	A/G	0.16706	-0.72878	0.086855	8.461e-16	0.936	0.00271	0.0033522	0.88512	1.3913e-41	0.04545	0.00052844
rs1048663	1	196674982	G/A	0.16704	-0.72882	0.086865	8.4977e-16	0.936	0.0028	0.0033593	0.88576	1.4027e-41	0.045423	0.00053169
rs12406047	1	196677898	A/T	0.16705	-0.72879	0.086862	8.5032e-16	0.937	0.00356	0.0033542	0.88377	1.3798e-41	0.045461	0.0005291
rs72485115	1	196816795	G/T	0.14641	-0.8567	0.1034	1.8052e-15	0.853	4.31e-09	0.077126	0.48646	7.7413e-27	0.0098439	0.0094351
rs72482676	1	196730755	T/C	0.15292	-0.77865	0.09479	3.0013e-15	0.935	0.00644	0.0088982	0.81893	3.3613e-40	0.025938	0.00084817
rs1066420	1	196721055	T/C	0.15143	-0.80152	0.098325	4.6849e-15	0.916	0.000565	0.013408	0.89431	1.3834e-36	0.02169	0.0054662
rs507384	1	196729255	G/A	0.18932	-0.70256	0.086506	5.8072e-15	0.877	4.34e-09	0.063355	0.83976	3.4555e-39	0.02127	0.0014325
rs449847	1	196731148	A/T	0.15253	-0.77576	0.095785	6.8063e-15	0.928	0.00236	0.0099065	0.82816	1.4546e-40	0.013898	0.0006039
rs458022	1	196720826	C/A	0.15906	-0.75112	0.092901	7.5064e-15	0.947	0.0223	0.0024471	0.73408	7.2499e-42	0.051736	0.0037986
rs466540	1	196720840	G/A	0.15906	-0.75111	0.092902	7.5097e-15	0.947	0.0223	0.0024461	0.7339	7.222e-42	0.051738	0.0038002
rs142068948	1	196729757	A/G	0.17733	-0.71478	0.088735	9.263e-15	0.879	9.25e-09	0.094572	0.99825	1.3576e-35	0.025673	0.0009816
rs411729	1	196730400	T/A	0.18769	-0.70057	0.087086	9.9795e-15	0.876	3.85e-09	0.060477	0.85421	1.5004e-38	0.026585	0.0014285
rs78095051	1	196734955	T/C	0.18025	-0.70509	0.090853	7.1507e-14	0.9	3.93e-06	0.1315	0.683	3.119e-34	0.01386	0.0010081
rs75265348	1	196734936	A/C	0.18017	-0.70524	0.090875	7.1639e-14	0.901	4.31e-06	0.13165	0.68338	3.1656e-34	0.013891	0.0010157
rs151096450	1	196851253	G/T	0.13455	-0.72122	0.094982	2.2348e-13	1.04	0.136	0.0005648	0.027584	3.0463e-35	0.0016292	0.0092649
rs80092366	1	196883469	T/A	0.1333	-0.71541	0.095892	5.4372e-13	1.031	0.237	0.00046385	0.01966	6.4614e-35	0.0024972	0.011393
rs590879	1	196750502	A/G	0.20528	-0.63821	0.088213	2.4058e-12	0.836	7.16e-16	0.56965	0.8515	8.2741e-29	0.0043455	0.0038432
rs590848	1	196750523	G/A	0.20617	-0.6373	0.088249	2.6224e-12	0.832	1.05e-16	0.58229	0.8589	1.3187e-28	0.004759	0.0040813
rs526857	1	196750573	T/C	0.20617	-0.63728	0.08825	2.6265e-12	0.832	1.05e-16	0.58239	0.85902	1.3183e-28	0.0047613	0.0040819
rs401188	1	196757083	C/T	0.21167	-0.63653	0.088181	2.6765e-12	0.836	3.62e-16	0.84642	0.81568	1.7277e-29	0.0045744	0.0017696
rs446868	1	196743964	C/A	0.21025	-0.63046	0.087356	2.6994e-12	0.836	2.74e-16	0.69597	0.8174	3.8492e-30	0.0062577	0.0017492
rs201334308	1	196747110	G/GT	0.21034	-0.63095	0.087579	2.9322e-12	0.836	2.98e-16	0.70246	0.82459	3.5967e-30	0.0060635	0.0018032
rs388419	1	196747669	T/C	0.21033	-0.63091	0.087586	2.9518e-12	0.836	2.93e-16	0.70274	0.82511	3.6024e-30	0.0060652	0.0018068
rs449657	1	196747834	T/A	0.21032	-0.63092	0.087588	2.9535e-12	0.836	2.92e-16	0.7029	0.82541	3.6043e-30	0.0060693	0.0018087
rs385390	1	196743927	A/C	0.21116	-0.62947	0.08739	2.958e-12	0.832	3.87e-17	0.70944	0.82546	6.1613e-30	0.0068226	0.0018741
rs112738920	1	196822317	C/T	0.14474	-0.67026	0.093052	2.9581e-12	1.052	0.0436	0.00055321	0.07967	7.844e-40	0.00055436	0.0063379
rs111884070	1	196822316	G/A	0.14474	-0.67026	0.093053	2.9593e-12	1.052	0.0436	0.00055329	0.079663	7.8496e-40	0.00055435	0.006338
rs421820	1	196756300	C/T	0.21257	-0.63266	0.087867	3.0132e-12	0.836	2.34e-16	0.83002	0.79813	1.1391e-29	0.0045047	0.001647
rs16840599	1	196822742	G/C	0.14484	-0.66953	0.093003	3.035e-12	1.052	0.0434	0.00055674	0.07971	8.0598e-40	0.00055374	0.0063036
rs383372	1	196744888	G/A	0.21117	-0.62989	0.087542	3.1114e-12	0.832	4.37e-17	0.71326	0.83118	5.8858e-30	0.006703	0.001917
rs453912	1	196737303	G/A	0.21162	-0.62742	0.087204	3.1179e-12	0.832	2.75e-17	0.60787	0.89798	3.8658e-30	0.0065035	0.0025441
rs452284	1	196737864	G/A	0.21257	-0.62825	0.087332	3.1392e-12	0.824	5.52e-19	0.71995	0.82446	1.487e-29	0.0066397	0.0018165
rs78816974	1	196752035	T/C	0.21038	-0.63119	0.087744	3.1449e-12	0.836	3.11e-16	0.70743	0.83079	3.4459e-30	0.0059228	0.0018485
rs144912194	1	196805608	T/C	0.14136	-0.80691	0.11217	3.1509e-12	0.78	1.64e-17	0.14695	0.5852	6.2687e-22	0.0096282	0.016463
rs435153	1	196747262	T/C	0.21126	-0.63017	0.087617	3.1705e-12	0.832	4.07e-17	0.71616	0.8319	5.69e-30	0.0065687	0.0019168
rs434491	1	196746386	G/A	0.21122	-0.63002	0.087603	3.1806e-12	0.832	4.29e-17	0.71506	0.83277	5.7383e-30	0.0066272	0.0019225
rs364320	1	196745441	T/C	0.21122	-0.62999	0.087599	3.1831e-12	0.832	4.3e-17	0.7156	0.83259	5.7558e-30	0.006633	0.0019239
rs425524	1	196746724	C/G	0.21123	-0.63004	0.087609	3.1865e-12	0.832	4.28e-17	0.71527	0.83306	5.742e-30	0.0066219	0.0019276
rs376841	1	196746600	T/C	0.21123	-0.63002	0.087606	3.1876e-12	0.832	4.3e-17	0.71518	0.83299	5.7435e-30	0.0066317	0.0019266
rs149873193	1	196805577	C/A	0.14119	-0.80675	0.11218	3.1914e-12	0.779	1.1e-17	0.14722	0.5862	6.2619e-22	0.0096608	0.01658
rs620015	1	196748676	A/G	0.21122	-0.63009	0.087625	3.202e-12	0.832	4.27e-17	0.71556	0.83378	5.6978e-30	0.0066195	0.0019327
rs528606	1	196750400	A/C	0.21123	-0.63027	0.087729	3.3398e-12	0.832	4.54e-17	0.71906	0.83728	5.5247e-30	0.0065168	0.0019595
rs445207	1	196749745	T/C	0.21123	-0.63026	0.087728	3.3408e-12	0.832	4.53e-17	0.71907	0.83711	5.5318e-30	0.0065215	0.0019589
rs35850052	1	196742370	A/AT	0.21274	-0.62935	0.087606	3.3487e-12	0.824	5.81e-19	0.72797	0.83138	1.3591e-29	0.0063555	0.0018583
rs140802483	1	196751071	T/G	0.21122	-0.63024	0.087734	3.3566e-12	0.832	4.66e-17	0.71931	0.83762	5.5394e-30	0.0065245	0.0019631
rs186338053	1	196751332	G/C	0.21126	-0.63029	0.087775	3.4184e-12	0.832	4.61e-17	0.72104	0.83874	5.501e-30	0.0064711	0.0019747
rs144636196	1	196751646	C/T	0.21126	-0.6303	0.087776	3.4188e-12	0.832	4.62e-17	0.72115	0.83891	5.4984e-30	0.0064763	0.0019743
rs370789	1	196756240	A/G	0.21423	-0.63251	0.08809	3.427e-12	0.827	3.16e-18	0.85015	0.80501	2.5223e-29	0.0041783	0.0016328
rs115046585	1	196814314	T/A	0.12302	-0.77584	0.10806	3.4411e-12	0.979	0.471	0.0033685	0.20425	3.0171e-30	0.00058778	0.013347
rs1854499	1	196737289	C/G	0.19749	-0.63902	0.08901	3.4513e-12	0.842	8.07e-15	0.69504	0.74049	1.0755e-27	0.0093534	0.001526
rs187598297	1	196752502	G/T	0.21098	-0.63086	0.087902	3.5054e-12	0.831	3.58e-17	0.72683	0.83728	6.0811e-30	0.0065918	0.0020349
rs391537	1	196756615	T/C	0.21387	-0.63305	0.088272	3.6248e-12	0.828	8.13e-18	0.8561	0.81582	2.691e-29	0.0041678	0.0016866
rs4363383	1	196752942	C/G	0.21094	-0.62995	0.087853	3.6517e-12	0.834	1.28e-16	0.71933	0.84485	4.7287e-30	0.0066289	0.002039
rs10801573	1	196824480	C/A	0.14543	-0.66071	0.092242	3.8366e-12	1.052	0.04	0.00062253	0.079614	1.2466e-39	0.00053433	0.0064602
rs74861068	1	196825380	G/A	0.14543	-0.66058	0.09223	3.8511e-12	1.053	0.0385	0.00061629	0.079601	1.2535e-39	0.00053448	0.0064815
rs16840658	1	196825628	G/A	0.14543	-0.66057	0.092229	3.8516e-12	1.052	0.0405	0.00061617	0.079613	1.2537e-39	0.00053435	0.00648
rs74653850	1	196752082	T/C	0.21291	-0.63015	0.088002	3.8913e-12	0.823	5.65e-19	0.73916	0.84679	1.1951e-29	0.0060334	0.0019609
rs145981018	1	196761907	TTATG/T	0.20804	-0.63637	0.088982	4.1233e-12	0.845	1.77e-14	0.45693	0.80564	5.1986e-31	0.0052881	0.0026519
rs394296	1	196763322	C/T	0.20857	-0.6354	0.088869	4.172e-12	0.835	2.39e-16	0.39813	0.85434	1.0003e-31	0.0043653	0.0025709
rs402372	1	196762949	C/T	0.20841	-0.63515	0.08888	4.2722e-12	0.837	5.36e-16	0.39434	0.85627	8.6629e-32	0.0043554	0.0025744
rs387107	1	196757881	G/T	0.21209	-0.62779	0.08786	4.2973e-12	0.837	3.59e-16	0.76756	0.79746	7.6326e-30	0.0044846	0.0015945
rs6695321	1	196675861	A/G	0.33654	-0.50551	0.070803	4.4558e-12	0.616	2.24e-170	0.00011292	7.3603e-14	4.1862e-21	1.1554e-18	4.0305e-08
rs68046346	1	196764105	C/CT	0.20795	-0.63621	0.089135	4.5169e-12	0.835	3.45e-16	0.40424	0.85284	1.1719e-31	0.0043561	0.0027284
rs72482698	1	196790279	G/A	0.13368	-0.78638	0.11023	4.6256e-12	0.891	0.00011	0.020805	0.15068	1.0162e-24	0.00099065	0.029527
rs384032	1	196758778	G/A	0.21297	-0.62697	0.087901	4.6611e-12	0.832	5.41e-17	0.78174	0.80621	1.2025e-29	0.0048934	0.0017043
rs377298	1	196758541	A/C	0.21297	-0.62696	0.0879	4.6647e-12	0.832	5.41e-17	0.78161	0.80625	1.1976e-29	0.0048972	0.0017038
rs378283	1	196758286	T/C	0.21297	-0.62695	0.0879	4.667e-12	0.833	5.42e-17	0.78152	0.80618	1.2022e-29	0.0049009	0.001702
rs439365	1	196758214	A/G	0.21297	-0.62692	0.087899	4.674e-12	0.832	5.41e-17	0.78142	0.80626	1.2054e-29	0.0049032	0.0017027
rs387111	1	196757874	G/A	0.21298	-0.62688	0.087894	4.6749e-12	0.832	5.28e-17	0.78138	0.80615	1.2016e-29	0.0049133	0.0017009
rs382776	1	196764518	C/T	0.20898	-0.63685	0.089295	4.6818e-12	0.842	7.41e-15	0.28958	0.83153	1.8965e-30	0.01416	0.003522
rs431408	1	196764663	T/G	0.20898	-0.63685	0.089296	4.6867e-12	0.842	7.41e-15	0.28959	0.83181	1.8994e-30	0.014157	0.0035224
rs382381	1	196764675	G/T	0.20898	-0.63685	0.089296	4.6874e-12	0.842	7.41e-15	0.28958	0.83174	1.8981e-30	0.014154	0.0035226
rs143114585	1	196764924	T/TGA	0.20666	-0.64047	0.08982	4.7276e-12	0.84	5.94e-15	0.32842	0.84144	3.3962e-30	0.023332	0.0084385
rs366818	1	196739463	T/G	0.21572	-0.62479	0.087659	4.8199e-12	0.808	9.27e-23	0.79199	0.77465	1.162e-28	0.0044702	0.0017623
rs73073599	1	196763368	C/G	0.21012	-0.63491	0.089111	4.8996e-12	0.827	7.16e-18	0.40804	0.86537	1.9935e-31	0.0040424	0.0025556
rs426736	1	196760417	A/G	0.21182	-0.62627	0.087986	5.129e-12	0.832	3.89e-17	0.78527	0.85263	1.3293e-29	0.0064405	0.002166
rs367684	1	196760273	C/T	0.21181	-0.62625	0.087986	5.1354e-12	0.832	3.87e-17	0.78535	0.85264	1.3309e-29	0.0064499	0.002167
rs389897	1	196758430	A/T	0.21464	-0.62661	0.088125	5.3771e-12	0.823	6.62e-19	0.80174	0.81379	2.6337e-29	0.0045373	0.0016893
rs2878713	1	196739431	C/G	0.19895	-0.63359	0.089163	5.5368e-12	0.833	1.31e-16	0.87096	0.66011	1.0396e-26	0.0087407	0.0013368
rs390154	1	196757093	A/C	0.21542	-0.62955	0.0886	5.5527e-12	0.816	3.18e-20	0.93931	0.81913	2.3794e-28	0.0035942	0.0021663
rs376515	1	196746519	T/C	0.21025	-0.62448	0.087897	5.5831e-12	0.833	6.4e-17	0.69919	0.80437	1.9315e-29	0.0083442	0.0018214
rs119024	1	196738092	T/G	0.21466	-0.62149	0.087519	5.7077e-12	0.814	2.74e-21	0.79124	0.82133	9.4503e-29	0.0056965	0.0022403
rs422992	1	196735626	A/G	0.21463	-0.62134	0.087502	5.7192e-12	0.814	3.37e-21	0.79045	0.82086	9.5161e-29	0.0057262	0.0022364
rs119023	1	196738191	G/C	0.21466	-0.62148	0.087523	5.7242e-12	0.814	2.74e-21	0.79147	0.82159	9.4315e-29	0.0056947	0.0022424
rs366976	1	196760440	C/T	0.21348	-0.62599	0.088211	5.8835e-12	0.822	4.67e-19	0.80481	0.86049	2.9017e-29	0.0059913	0.0021512
rs1066423	1	196720926	T/C	0.13072	-0.77441	0.10914	5.9293e-12	0.929	0.00719	0.01457	0.63938	1.1866e-29	0.050471	0.00418
rs11807997	1	196743213	A/G	0.19901	-0.6343	0.089425	6.0153e-12	0.833	1.39e-16	0.87928	0.66775	9.7675e-27	0.0084803	0.0013899
rs432837	1	196764974	A/G	0.21318	-0.63821	0.089989	6.0511e-12	0.84	5.2e-15	0.23407	0.76855	4.2089e-30	0.042478	0.011309
rs4287123	1	196734371	G/A	0.20009	-0.63219	0.089154	6.0967e-12	0.825	5.02e-18	0.8822	0.66069	2.3023e-26	0.0084324	0.0012986
rs369561	1	196743826	T/G	0.21485	-0.62251	0.087799	6.1292e-12	0.813	2.75e-21	0.79808	0.8289	8.5367e-29	0.0054525	0.0023033
rs11585571	1	196720895	C/A	0.13033	-0.77439	0.10923	6.1557e-12	0.929	0.00821	0.015471	0.63958	2.2528e-29	0.056018	0.0042933
rs422427	1	196762086	G/A	0.20733	-0.63423	0.089477	6.207e-12	0.834	2.75e-16	0.41199	0.84922	1.5608e-31	0.0045585	0.0029832
rs387938	1	196762080	C/T	0.20733	-0.63422	0.089477	6.2106e-12	0.834	2.75e-16	0.41197	0.84924	1.559e-31	0.0045607	0.0029835
rs75703017	1	196744699	C/A	0.19902	-0.63447	0.08957	6.3958e-12	0.833	1.5e-16	0.88387	0.67231	9.3353e-27	0.0083378	0.0014282
rs72482678	1	196739708	A/G	0.20054	-0.633	0.089376	6.4372e-12	0.824	1.64e-18	0.89097	0.66645	2.2684e-26	0.0081743	0.0013334
rs12568400	1	196738295	C/T	0.20037	-0.63302	0.089389	6.4728e-12	0.825	2.9e-18	0.88987	0.66739	2.229e-26	0.0081858	0.0013357
rs11807686	1	196739564	G/C	0.20046	-0.63311	0.089403	6.4751e-12	0.824	1.66e-18	0.89135	0.66735	2.2482e-26	0.0081837	0.0013355
rs11806293	1	196746846	G/A	0.19906	-0.63466	0.089641	6.539e-12	0.833	1.52e-16	0.88608	0.67498	9.0829e-27	0.0082541	0.0014496
rs36039554	1	196750188	G/T	0.21548	-0.62413	0.088174	6.609e-12	0.812	1.65e-21	0.80309	0.83481	7.3482e-29	0.0048752	0.0021968
rs378940	1	196747184	T/C	0.21496	-0.62305	0.088026	6.6216e-12	0.813	3.05e-21	0.80521	0.83718	8.0136e-29	0.005273	0.0023616
rs12408446	1	196741197	G/A	0.20061	-0.6338	0.08962	6.88e-12	0.823	1.72e-18	0.8982	0.67378	2.1119e-26	0.0079461	0.001383
rs366162	1	196739331	A/G	0.22205	-0.60568	0.085916	7.9419e-12	0.877	4.58e-10	0.64783	0.83124	2.6537e-28	0.0016287	0.0014126
rs146637939	1	196753590	A/G	0.21128	-0.62365	0.088507	8.1136e-12	0.829	1.61e-17	0.72616	0.84516	3.4199e-29	0.0078642	0.0019975
rs144454961	1	196753500	A/G	0.21134	-0.62354	0.088493	8.1222e-12	0.828	9.77e-18	0.72619	0.84444	3.3913e-29	0.0078446	0.0019958
rs1831273	1	196735482	T/C	0.19945	-0.63188	0.089696	8.1967e-12	0.823	1.46e-18	0.89614	0.67206	1.344e-26	0.0088676	0.0013349
rs380424	1	196763939	T/C	0.20663	-0.62916	0.089566	9.3291e-12	0.839	2.14e-15	0.395	0.84441	4.5631e-31	0.0058351	0.0026994
rs566159	1	196755153	C/T	0.20862	-0.62364	0.088783	9.3353e-12	0.834	2.96e-16	0.72454	0.85014	2.0542e-29	0.0090209	0.0024854
rs11584932	1	196740581	A/G	0.20121	-0.62804	0.08945	9.53e-12	0.821	3.48e-19	0.98789	0.67365	6.3925e-26	0.0082521	0.0013361
rs386185	1	196758148	G/A	0.21671	-0.61911	0.08827	9.9819e-12	0.814	4.17e-21	0.8731	0.81024	1.7877e-28	0.0038831	0.0020984
rs142925339	1	196755378	T/C	0.21011	-0.62768	0.089537	1.0209e-11	0.824	4.33e-18	0.75887	0.79738	5.8715e-29	0.0071125	0.0020359
rs150851585	1	196755801	G/C	0.19686	-0.63881	0.091142	1.0296e-11	0.838	3.67e-15	0.90507	0.65658	7.593e-28	0.0036261	0.00072114
rs568121	1	196754926	C/A	0.19449	-0.63434	0.090505	1.0296e-11	0.84	9.33e-15	0.61069	0.77473	4.6586e-29	0.009923	0.001376
rs144602147	1	196754579	T/C	0.20288	-0.63046	0.089951	1.0301e-11	0.83	1.81e-16	0.58801	0.8515	7.4145e-29	0.0085298	0.0011588
rs599621	1	196769739	A/G	0.2122	-0.62818	0.089709	1.0739e-11	0.835	4.83e-16	0.3715	0.98481	1.924e-30	0.0069341	0.0019022
rs411854	1	196762117	A/G	0.20943	-0.62752	0.089693	1.1154e-11	0.824	2.28e-18	0.46677	0.84508	1.0695e-30	0.0038467	0.0036467
rs376498	1	196746502	T/C	0.21398	-0.61748	0.088312	1.1468e-11	0.814	4.7e-21	0.78837	0.80817	2.6249e-28	0.0066755	0.0022344
rs398771	1	196762257	T/C	0.20615	-0.62776	0.089851	1.1861e-11	0.838	1.58e-15	0.40098	0.83723	5.6879e-31	0.005881	0.0028907
rs456190	1	196720886	A/G	0.13171	-0.76117	0.10903	1.2271e-11	0.931	0.00963	0.010889	0.67573	8.0981e-31	0.028556	0.0045473
rs390837	1	196763126	G/C	0.21122	-0.62755	0.089927	1.2505e-11	0.814	1.14e-20	0.48212	0.8524	2.3843e-30	0.0035309	0.0035945
rs391507	1	196764204	C/T	0.2061	-0.62744	0.089913	1.2514e-11	0.836	9.62e-16	0.40368	0.84232	5.7122e-31	0.0058303	0.002967
rs142093753	1	196781996	G/A	0.18092	-0.68362	0.098056	1.3041e-11	0.834	5.62e-14	0.35796	0.55122	5.4951e-26	0.021666	0.0018157
rs370953	1	196764365	T/C	0.21268	-0.6179	0.088818	1.4322e-11	0.847	4.85e-14	0.35219	0.98378	6.8203e-31	0.0077125	0.0019312
rs1694442	1	196767289	C/G	0.21283	-0.61796	0.088852	1.4502e-11	0.847	3.63e-14	0.35669	0.9851	7.7342e-31	0.0077015	0.0019484
rs532507	1	196767381	C/T	0.21282	-0.61796	0.088852	1.4503e-11	0.847	3.65e-14	0.35682	0.98514	7.7076e-31	0.007691	0.0019509
rs630508	1	196767430	T/C	0.21282	-0.61796	0.088852	1.4504e-11	0.847	3.65e-14	0.35686	0.98518	7.7111e-31	0.0076928	0.0019514
rs1694443	1	196767334	C/T	0.21282	-0.61792	0.088851	1.4535e-11	0.847	3.65e-14	0.35678	0.98514	7.7358e-31	0.0076998	0.0019523
rs419627	1	196768705	G/C	0.21282	-0.61789	0.088857	1.4613e-11	0.847	3.66e-14	0.3573	0.98511	7.7956e-31	0.0076805	0.001955
rs405076	1	196768975	A/G	0.21283	-0.61789	0.08886	1.4638e-11	0.847	3.45e-14	0.35733	0.98581	7.7583e-31	0.0076831	0.0019578
rs10922141	1	196819160	C/A	0.14934	-0.63841	0.091941	1.5578e-11	1.038	0.137	0.013079	0.082291	2.7203e-35	0.0010735	0.0082865
rs643781	1	196760180	A/C	0.20852	-0.62267	0.089698	1.5762e-11	0.828	1.28e-17	0.82042	0.70041	6.5793e-29	0.0059311	0.0014209
rs411892	1	196772975	T/C	0.21215	-0.61724	0.088941	1.5949e-11	0.851	2.34e-13	0.35738	0.98655	5.2357e-31	0.006753	0.0019314
rs447130	1	196772152	T/C	0.2129	-0.61698	0.088997	1.6706e-11	0.847	4.44e-14	0.36456	0.99508	7.7742e-31	0.0073877	0.0020385
rs439860	1	196772382	G/T	0.213	-0.61686	0.088988	1.6773e-11	0.847	4.45e-14	0.36508	0.99514	7.7779e-31	0.007336	0.0020394
rs453608	1	196772366	C/A	0.213	-0.61686	0.088988	1.6778e-11	0.847	4.45e-14	0.36507	0.99505	7.7872e-31	0.007338	0.0020388
rs417682	1	196772857	A/G	0.213	-0.61687	0.088991	1.6785e-11	0.847	4.48e-14	0.36553	0.99525	7.8258e-31	0.0073266	0.0020411
rs439612	1	196772491	G/T	0.213	-0.61684	0.088989	1.6811e-11	0.847	4.45e-14	0.36539	0.99518	7.8188e-31	0.0073354	0.0020392
rs7556530	1	196772566	T/C	0.213	-0.61684	0.08899	1.6812e-11	0.847	4.48e-14	0.36543	0.99524	7.808e-31	0.0073305	0.0020414
rs370924	1	196772605	A/G	0.213	-0.61684	0.08899	1.6815e-11	0.847	4.48e-14	0.36546	0.99526	7.8039e-31	0.0073298	0.0020429
rs7556529	1	196772564	T/C	0.213	-0.61683	0.08899	1.6821e-11	0.847	4.47e-14	0.36541	0.99522	7.8155e-31	0.0073307	0.002041
rs150575637	1	196773592	A/G	0.21301	-0.61683	0.088992	1.6846e-11	0.847	4.5e-14	0.36566	0.995	7.8657e-31	0.007318	0.0020407
rs376826	1	196773782	C/T	0.21303	-0.61634	0.08904	1.7851e-11	0.847	4.98e-14	0.37005	0.9983	8.0937e-31	0.0071634	0.0020806
rs116629447	1	196774075	A/T	0.21302	-0.61633	0.089042	1.7881e-11	0.847	5.01e-14	0.37014	0.99865	8.0691e-31	0.0071685	0.0020829
rs144226514	1	196755392	A/C	0.2122	-0.62062	0.089724	1.8439e-11	0.814	2.85e-20	0.8312	0.79301	3.7456e-28	0.0060665	0.0025065
rs446713	1	196781876	T/C	0.21125	-0.61681	0.08925	1.9141e-11	0.851	2.51e-13	0.40366	0.98451	8.7424e-31	0.006681	0.0029753
rs371075	1	196776836	T/C	0.21285	-0.61546	0.089109	1.9656e-11	0.846	3.4e-14	0.37763	0.99276	8.9036e-31	0.0070455	0.0021331
rs440243	1	196776862	G/T	0.21285	-0.61545	0.08911	1.9672e-11	0.846	3.4e-14	0.37767	0.99277	8.9132e-31	0.0070458	0.0021343
rs142565264	1	196782056	TCTCA/T	0.19638	-0.658	0.095306	1.9993e-11	0.819	5.97e-18	0.49528	0.55088	7.3712e-26	0.010816	0.0020913
rs421199	1	196778280	G/A	0.21203	-0.61473	0.08905	2.0109e-11	0.851	2.03e-13	0.37557	0.99796	6.4158e-31	0.0063535	0.0020792
rs377121	1	196773728	G/T	0.21467	-0.61615	0.089302	2.0565e-11	0.838	9.06e-16	0.38336	0.99088	1.7619e-30	0.0067121	0.0020864
rs1738737	1	196777817	A/G	0.21305	-0.61463	0.089103	2.0787e-11	0.845	1.84e-14	0.38371	0.99401	9.5039e-31	0.0068759	0.002173
rs1738738	1	196777784	T/C	0.21288	-0.61461	0.089111	2.0883e-11	0.846	2.79e-14	0.3836	0.99365	9.4912e-31	0.0068893	0.0021814
rs568860	1	196754894	T/C	0.19821	-0.62747	0.090979	2.0917e-11	0.819	9.86e-19	0.69689	0.77819	6.1713e-28	0.0078994	0.0016965
rs669120	1	196777950	A/G	0.21289	-0.61458	0.089111	2.0922e-11	0.846	2.78e-14	0.38353	0.99362	9.4489e-31	0.0068908	0.0021825
rs1694445	1	196777797	G/C	0.21288	-0.61459	0.089111	2.0922e-11	0.846	2.79e-14	0.38362	0.99359	9.4915e-31	0.0068889	0.0021826
rs668633	1	196778082	A/G	0.21289	-0.61458	0.08911	2.0922e-11	0.846	2.79e-14	0.38359	0.99363	9.4454e-31	0.0068838	0.002183
rs11590934	1	196769552	G/T	0.21204	-0.61552	0.089248	2.093e-11	0.848	7.93e-14	0.3751	0.99877	5.6685e-31	0.0075163	0.0020062
rs525391	1	196778146	G/A	0.2129	-0.6145	0.089104	2.0975e-11	0.847	3.89e-14	0.3838	0.9936	9.4638e-31	0.0068785	0.0021855
rs386641	1	196778194	C/T	0.2129	-0.61449	0.089105	2.1e-11	0.847	3.9e-14	0.38388	0.99355	9.4958e-31	0.006874	0.0021837
rs440161	1	196778745	G/A	0.2129	-0.61445	0.089105	2.1062e-11	0.847	3.91e-14	0.3842	0.99341	9.5308e-31	0.0068714	0.0021864
rs1738736	1	196778859	C/T	0.21291	-0.61443	0.089106	2.1101e-11	0.847	3.91e-14	0.38426	0.99328	9.5499e-31	0.0068745	0.0021871
rs1738735	1	196778927	C/T	0.2129	-0.61443	0.089106	2.111e-11	0.847	3.93e-14	0.38433	0.99314	9.5391e-31	0.0068697	0.0021891
rs368160	1	196771025	T/C	0.21207	-0.61518	0.089298	2.1966e-11	0.848	7.71e-14	0.3773	0.99561	5.621e-31	0.0074326	0.0020353
rs480960	1	196769854	T/C	0.21185	-0.61496	0.089317	2.253e-11	0.848	9.42e-14	0.37811	0.99293	5.9048e-31	0.0078143	0.0020781
rs11801119	1	196779034	G/T	0.2129	-0.61325	0.089098	2.2839e-11	0.847	4.55e-14	0.39042	0.98947	1.0233e-30	0.0067136	0.002241
rs1969671	1	196779229	T/C	0.2129	-0.61323	0.089099	2.2881e-11	0.847	4.55e-14	0.39044	0.98941	1.0234e-30	0.0067132	0.0022422
rs1969670	1	196779373	T/C	0.2129	-0.61322	0.089099	2.2898e-11	0.847	4.55e-14	0.39052	0.9894	1.0226e-30	0.0067138	0.0022428
rs652736	1	196779325	T/A	0.2129	-0.61321	0.089099	2.2916e-11	0.847	4.55e-14	0.39052	0.98941	1.0256e-30	0.0067134	0.0022418
rs418456	1	196780386	A/G	0.2129	-0.61318	0.089099	2.2964e-11	0.847	4.57e-14	0.39064	0.98924	1.0233e-30	0.0067108	0.0022452
rs445918	1	196781264	C/T	0.21289	-0.61317	0.0891	2.2998e-11	0.847	4.59e-14	0.39075	0.98894	1.0235e-30	0.0067125	0.0022459
rs384712	1	196770937	A/G	0.2119	-0.6146	0.089364	2.364e-11	0.848	8.34e-14	0.37927	0.99228	6.0225e-31	0.007701	0.0020888
rs445039	1	196770923	G/T	0.21189	-0.61458	0.089363	2.3653e-11	0.848	8.45e-14	0.37941	0.99241	6.0234e-31	0.0077019	0.0020902
rs387000	1	196762302	C/A	0.20997	-0.62092	0.090308	2.3899e-11	0.818	1.51e-19	0.4695	0.84156	8.4834e-30	0.0046185	0.0035092
rs564004	1	196770538	T/C	0.21133	-0.61613	0.089642	2.4259e-11	0.838	2.7e-15	0.38935	0.98535	8.6856e-31	0.0075518	0.0020052
rs481025	1	196769827	T/C	0.21357	-0.61465	0.089567	2.5955e-11	0.839	1.71e-15	0.39084	0.98356	1.3068e-30	0.0072824	0.0020671
rs378652	1	196779807	T/C	0.21467	-0.61305	0.08936	2.6288e-11	0.838	7.71e-16	0.4059	0.97877	2.2941e-30	0.006289	0.0022475
rs448055	1	196781610	T/A	0.21462	-0.61293	0.089358	2.6474e-11	0.838	7.96e-16	0.4051	0.97848	2.2451e-30	0.0062701	0.0022523
rs368857	1	196782602	G/A	0.21215	-0.6125	0.089403	2.7889e-11	0.846	4.21e-14	0.40565	0.99737	1.5516e-30	0.0075509	0.0023713
rs1738741	1	196767225	G/C	0.21662	-0.61141	0.089319	2.8904e-11	0.827	5.79e-18	0.41977	0.99036	1.0637e-29	0.0061175	0.0023705
rs451537	1	196768889	G/T	0.21662	-0.61135	0.089329	2.9179e-11	0.827	5.89e-18	0.42013	0.99099	1.0658e-29	0.006105	0.0023757
rs78538351	1	196768552	G/C	0.20062	-0.62027	0.090839	3.2146e-11	0.847	1.04e-13	0.47893	0.8262	1.5564e-27	0.009742	0.0015461
rs12409574	1	196768758	A/G	0.20062	-0.62025	0.09084	3.2209e-11	0.847	1.05e-13	0.47901	0.82636	1.5531e-27	0.0097371	0.0015463
rs28454582	1	196766294	A/T	0.20839	-0.61392	0.090034	3.4108e-11	0.849	1.71e-13	0.39801	0.96698	6.757e-30	0.017298	0.0052351
rs116249058	1	196767218	A/G	0.20047	-0.61959	0.090902	3.4704e-11	0.847	1.14e-13	0.48084	0.82907	1.6755e-27	0.010101	0.0015828
rs12409571	1	196768726	A/G	0.20044	-0.61977	0.090947	3.4988e-11	0.847	1.04e-13	0.48427	0.82501	1.8094e-27	0.0096455	0.0015966
rs378786	1	196769031	C/T	0.20984	-0.61488	0.090244	3.5251e-11	0.845	4.69e-14	0.39035	0.97933	4.5705e-31	0.0080353	0.0020482
rs505134	1	196766337	G/A	0.2101	-0.61382	0.090282	3.8615e-11	0.839	3.19e-15	0.41182	0.97533	1.5075e-29	0.016265	0.0052149
rs1738739	1	196777760	A/C	0.21074	-0.61385	0.090305	3.8938e-11	0.844	1.83e-14	0.39069	0.92844	4.9926e-31	0.0072487	0.0021776
rs77769225	1	196771123	A/G	0.21106	-0.60886	0.089581	3.9122e-11	0.849	1.1e-13	0.36497	0.97383	2.1545e-30	0.0094424	0.0019282
rs386457	1	196776986	A/G	0.21673	-0.60853	0.089583	4.006e-11	0.827	5.64e-18	0.44501	0.98775	1.2328e-29	0.0055194	0.0026407
rs1694444	1	196778901	A/G	0.21673	-0.60786	0.089589	4.2081e-11	0.827	6.22e-18	0.44909	0.9852	1.2735e-29	0.0054717	0.0026792
rs436326	1	196778791	G/A	0.21721	-0.61035	0.089966	4.2287e-11	0.844	1.57e-14	0.31199	0.93414	3.4129e-31	0.011896	0.0019186
rs379425	1	196776756	T/C	0.20907	-0.61206	0.090226	4.2452e-11	0.841	6.12e-15	0.42626	0.97288	1.0328e-30	0.011389	0.004531
rs447855	1	196770765	G/A	0.21522	-0.61003	0.089966	4.3235e-11	0.826	1.18e-17	0.44341	0.97345	8.688e-30	0.0061205	0.0026252
rs1694446	1	196777717	C/G	0.21248	-0.614	0.090564	4.3469e-11	0.834	2.77e-16	0.40279	0.91825	1.0858e-30	0.0068086	0.0021628
rs378961	1	196779888	T/C	0.21673	-0.60665	0.089581	4.5607e-11	0.828	7.4e-18	0.45684	0.9811	1.3599e-29	0.0053405	0.002754
rs144126564	1	196770244	G/T	0.20906	-0.60899	0.089996	4.7113e-11	0.837	3.59e-15	0.3739	0.96167	5.7862e-30	0.005702	0.0018044
rs429327	1	196782684	C/G	0.21056	-0.60543	0.08985	5.6232e-11	0.843	1.63e-14	0.46651	0.99033	5.1979e-30	0.0096378	0.0029752
rs7523699	1	196766793	C/A	0.20753	-0.61209	0.090894	5.7664e-11	0.847	9.91e-14	0.37785	0.82327	2.9062e-30	0.0078851	0.0013458
rs429345	1	196782665	A/G	0.21029	-0.60596	0.089985	5.7707e-11	0.843	1.73e-14	0.47084	0.99482	6.5007e-30	0.0097013	0.002987
rs1831272	1	196735741	A/G	0.18822	-0.62526	0.092951	6.0332e-11	0.805	2.28e-21	0.88877	0.4608	1.5353e-23	0.010982	0.0033201
rs383166	1	196771464	C/T	0.18524	-0.65433	0.097437	6.4698e-11	0.851	1.98e-11	0.10339	0.90998	1.3742e-30	0.018874	0.0033326
rs149352569	1	196759347	A/T	0.20341	-0.61746	0.091978	6.5625e-11	0.822	6.52e-18	0.8928	0.7386	1.8935e-27	0.0051764	0.0017545
rs12403641	1	196769028	C/T	0.19762	-0.61726	0.092245	7.4984e-11	0.845	1.27e-13	0.51731	0.85622	1.0246e-27	0.010337	0.0015906
rs200640034	1	196897853	TATATATTA/T	0.19304	-0.5625	0.084737	1.0395e-10	0.824	7.52e-19	0.42239	0.61087	1.4735e-19	0.035536	0.010327
rs201464025	1	196897858	ATT/A	0.19308	-0.56236	0.084721	1.0422e-10	0.824	6.3e-19	0.42228	0.6102	1.4894e-19	0.03569	0.010335
rs7545571	1	196766854	G/A	0.20431	-0.60743	0.09231	1.4784e-10	0.842	2.65e-14	0.43103	0.81396	4.665e-29	0.017144	0.0040089
rs111662284	1	196795844	C/T	0.16445	-0.61338	0.094919	3.0135e-10	0.966	0.171	0.10853	0.11702	7.0448e-28	0.00080576	0.016392
rs11580821	1	196667729	A/T	0.23316	-0.52119	0.080965	3.4949e-10	0.816	1.1e-26	0.78124	0.90615	2.9886e-23	0.47317	0.0013114
rs72734328	1	196667944	C/G	0.23313	-0.52117	0.080972	3.513e-10	0.817	2.33e-26	0.78158	0.90422	2.9834e-23	0.47338	0.0013134
rs12405238	1	196661613	G/T	0.23251	-0.52334	0.081549	3.9341e-10	0.817	3.56e-26	0.78278	0.92696	7.4683e-23	0.49798	0.0012357
rs10922093	1	196661181	A/G	0.23247	-0.52328	0.081572	3.9946e-10	0.818	8.2e-26	0.783	0.92839	8.0906e-23	0.49958	0.0012338
rs1329423	1	196646387	T/C	0.2343	-0.52215	0.081411	4.0223e-10	0.818	1.02e-25	0.76176	0.98121	3.9504e-22	0.48312	0.00095499
rs148139749	1	196650477	CACTTTGATACCT/C	0.23353	-0.52223	0.081695	4.5642e-10	0.817	6.17e-26	0.77587	0.98305	2.6209e-22	0.50146	0.0010151
rs396051	1	196776342	A/G	0.20791	-0.58065	0.090906	4.7029e-10	0.845	3e-14	0.44262	0.95248	8.0178e-28	0.0084007	0.0022626
rs12406079	1	196799691	G/A	0.16594	-0.60045	0.094166	5.0166e-10	0.949	0.0356	0.11192	0.10727	6.7046e-28	0.00084796	0.015589
rs372075	1	196794867	G/A	0.16753	-0.60266	0.094688	5.3804e-10	0.952	0.0459	0.083123	0.11465	2.2475e-29	0.00032211	0.015021
rs151137602	1	196661690	CTTCT/C	0.23373	-0.51966	0.081735	5.6004e-10	0.818	8.13e-26	0.71167	0.89424	6.5608e-24	0.37703	0.0012697
rs444609	1	196771263	G/A	0.20418	-0.5979	0.09439	6.4328e-10	0.847	1.6e-13	0.45566	0.93455	6.3277e-30	0.0095329	0.0019086
rs113988961	1	196814779	T/C	0.31147	0.485	0.076577	6.4664e-10	1.619	1.17e-146	4.4428e-05	2.5032e-10	2.026e-18	6.49e-25	6.8412e-06
rs72485111	1	196810088	C/T	0.16682	-0.59038	0.093367	6.8713e-10	0.953	0.0498	0.13068	0.1051	1.3998e-27	0.00084681	0.016415
rs12120616	1	196821866	C/T	0.30954	0.46749	0.074031	7.2192e-10	1.522	2.75e-118	2.0092e-05	5.5337e-10	1.8088e-20	6.095e-25	1.9249e-06
rs199902343	1	196821865	AC/A	0.30955	0.46749	0.074032	7.2244e-10	1.522	2.63e-118	2.0112e-05	5.5327e-10	1.8119e-20	6.0968e-25	1.9244e-06
rs12142766	1	196821817	G/A	0.30833	0.46669	0.07393	7.3148e-10	1.52	1.1e-117	1.7598e-05	8.566e-10	2.822e-20	5.6384e-25	1.9012e-06
rs10737681	1	196820806	T/G	0.30821	0.46673	0.073947	7.3519e-10	1.521	9.12e-118	1.7525e-05	8.5546e-10	2.8431e-20	5.6497e-25	1.9112e-06
rs201427354	1	196776406	AG/A	0.2026	-0.58108	0.09232	8.1485e-10	0.841	1.15e-14	0.49668	0.90703	9.2339e-28	0.012479	0.0047848
rs440344	1	196772010	G/A	0.20365	-0.57809	0.092377	1.0076e-09	0.843	1.81e-14	0.48924	0.87903	1.3746e-26	0.01639	0.0055678
rs61818924	1	196815374	T/A	0.31514	0.476	0.076236	1.0941e-09	1.584	1.38e-134	4.8398e-05	7.7528e-10	1.2381e-17	9.8368e-26	3.9423e-06
rs115469600	1	196771728	C/G	0.20284	-0.57826	0.092683	1.1243e-09	0.844	5.87e-14	0.49582	0.9183	1.449e-26	0.01734	0.0061658
rs428053	1	196802829	A/T	0.16706	-0.58674	0.094268	1.2265e-09	0.955	0.0604	0.11096	0.091593	7.0628e-29	0.00043328	0.016766
rs450653	1	196772083	C/T	0.20503	-0.5768	0.092805	1.2925e-09	0.836	1.17e-15	0.51181	0.90726	3.0515e-26	0.015623	0.0058798
rs374905	1	196759037	G/A	0.19975	-0.57887	0.093303	1.377e-09	0.823	1.16e-17	0.97337	0.63191	6.1287e-25	0.0098874	0.0020868
rs56994749	1	196813692	T/A	0.32945	0.46198	0.075005	1.7846e-09	1.577	1.12e-135	0.00021495	1.3593e-09	1.5631e-17	6.1104e-26	1.2712e-06
rs12140116	1	196821869	T/C	0.31948	0.45806	0.074385	1.799e-09	1.541	4.57e-124	2.8333e-05	2.1079e-09	1.0397e-20	1.4597e-24	1.6106e-06
rs440797	1	196767743	G/A	0.2	-0.57782	0.093905	1.8481e-09	0.839	2.05e-14	0.52571	0.91506	1.5891e-26	0.020643	0.006445
rs138194261	1	196858899	TGAA/T	0.18146	-0.53138	0.08695	2.3517e-09	0.858	7.52e-12	0.27853	0.02451	4.3899e-20	0.021658	0.042837
rs7412203	1	196855954	T/C	0.18098	-0.53276	0.087198	2.3724e-09	0.857	4.95e-12	0.29383	0.024371	4.3834e-20	0.021765	0.041648
rs74189670	1	196854383	C/T	0.18113	-0.53164	0.087062	2.4185e-09	0.857	4.94e-12	0.30561	0.024686	4.9942e-20	0.020847	0.041906
rs34351402	1	196643724	AT/A	0.24582	-0.49723	0.081736	2.761e-09	0.844	1.11e-18	0.7757	0.94032	1.2132e-20	0.88072	0.0045973
rs34698982	1	196769060	A/AG	0.20312	-0.57157	0.09405	2.8568e-09	0.832	1.21e-15	0.50919	0.95016	1.4116e-26	0.011192	0.0025994
rs503002	1	196820287	A/G	0.30342	0.45611	0.075255	3.1378e-09	1.553	1.62e-125	5.6668e-05	4.6929e-10	1.5991e-18	1.519e-25	2.4628e-06
rs72485118	1	196859371	T/C	0.18269	-0.52679	0.087133	3.4176e-09	0.861	1.68e-11	0.23441	0.021701	4.35e-21	0.011835	0.043986
rs12404243	1	196862569	A/C	0.18269	-0.52678	0.087133	3.4192e-09	0.86	1.01e-11	0.2344	0.021701	4.3557e-21	0.011831	0.043964
rs6428372	1	196859248	C/A	0.18271	0.52676	0.087134	3.4256e-09	1.163	1.05e-11	0.23482	0.021709	4.3215e-21	0.011819	0.043865
rs10922149	1	196910030	C/T	0.15527	-0.55923	0.092921	3.9943e-09	0.903	4.53e-05	0.083525	0.016773	6.9086e-24	0.036263	0.07649
rs10922128	1	196767742	G/A	0.18766	-0.57925	0.09636	4.1572e-09	0.839	6.24e-14	0.68532	0.75232	1.8539e-23	0.026805	0.0053297
rs10922096	1	196662459	T/C	0.40144	-0.41644	0.069468	4.5636e-09	0.572	1.7e-246	0.099538	1.0405e-12	5.2706e-14	3.8703e-13	1.0175e-07
rs1853880	1	196901424	C/T	0.18406	-0.52014	0.086985	4.971e-09	0.856	2.74e-12	0.43169	0.025399	5.4103e-19	0.029629	0.02825
rs78819940	1	196900776	A/C	0.18416	-0.51952	0.086952	5.1079e-09	0.856	2.78e-12	0.43835	0.025426	5.8543e-19	0.029594	0.028469
rs34331968	1	196659753	T/C	0.40066	-0.41442	0.069573	5.6554e-09	0.571	5.13e-247	0.1025	7.2567e-13	1.0944e-13	3.4657e-13	1.0676e-07
rs114092527	1	196894694	G/A	0.18453	-0.51646	0.086844	5.9699e-09	0.857	4.76e-12	0.47179	0.026252	8.47e-19	0.028516	0.029673
rs78531813	1	196892773	C/T	0.1846	-0.51597	0.086831	6.1311e-09	0.858	6.22e-12	0.47187	0.026461	8.6748e-19	0.028739	0.029867
rs72468003	1	196883372	G/A	0.18342	-0.51632	0.08691	6.1803e-09	0.864	5.53e-11	0.25348	0.028347	1.4732e-19	0.026432	0.033975
rs112735366	1	196890987	A/G	0.18464	-0.51558	0.086831	6.2911e-09	0.858	6.65e-12	0.47179	0.026693	8.7812e-19	0.028764	0.030053
rs77601591	1	196903441	A/C	0.185	-0.51739	0.087253	6.5763e-09	0.857	3.78e-12	0.3507	0.022129	4.446e-20	0.017219	0.028235
rs3795341	1	196887274	G/A	0.18473	-0.51455	0.086826	6.7086e-09	0.859	7.83e-12	0.47147	0.027276	9.0283e-19	0.028804	0.030503
rs10801579	1	196877119	G/A	0.18377	-0.51386	0.086827	7.017e-09	0.863	3.85e-11	0.25546	0.028832	1.691e-19	0.028171	0.035123
rs115894329	1	196760593	G/A	0.19267	-0.5643	0.095362	7.0466e-09	0.826	3.05e-16	0.67865	0.47429	1.0146e-20	0.0038599	0.00054155
rs7553979	1	196899826	G/T	0.1656	-0.55022	0.093044	7.1976e-09	0.824	1.67e-16	0.67785	0.036275	6.0508e-16	0.035792	0.0439
rs7416336	1	196872175	C/G	0.18383	-0.51293	0.086815	7.4148e-09	0.864	4.44e-11	0.25519	0.029417	1.7291e-19	0.028106	0.035591
rs76542692	1	196867064	A/C	0.18389	-0.51236	0.086798	7.6403e-09	0.862	2.65e-11	0.25551	0.029612	1.7975e-19	0.028286	0.035802
rs409088	1	196760839	T/C	0.19352	-0.56599	0.095887	7.6518e-09	0.813	1.45e-18	0.64128	0.49088	2.822e-20	0.0042516	0.00061974
rs76434262	1	196880611	G/A	0.18478	-0.51022	0.087069	9.7007e-09	0.866	1.06e-10	0.2143	0.025812	1.6707e-20	0.014801	0.035528
rs11811456	1	196847411	A/G	0.18359	-0.49954	0.085285	9.8493e-09	0.849	1.65e-13	0.86285	0.030086	1.4152e-17	0.028743	0.045381
rs7546940	1	196870792	A/G	0.1851	0.50782	0.086987	1.0963e-08	1.156	6.82e-11	0.21586	0.026318	1.9121e-20	0.015792	0.036724
rs148336628	1	196898004	ATCC/A	0.1785	-0.513	0.08811	1.1951e-08	0.854	2.33e-12	0.51335	0.04405	7.6226e-18	0.042132	0.043117
rs11579214	1	196893979	C/A	0.17314	-0.51803	0.089047	1.2269e-08	0.847	4.2e-13	0.60603	0.041525	9.7384e-17	0.052579	0.042783
rs1694459	1	196815786	C/T	0.3623	0.44481	0.076968	1.5146e-08	1.637	7.08e-155	0.024961	4.5663e-13	6.6788e-13	4.6128e-22	1.2512e-05
rs474300	1	196730957	A/C	0.40145	-0.42574	0.074487	2.1427e-08	0.505	4.27E-322	0.54846	6.5254e-14	3.4498e-09	4.1543e-19	4.7727e-05
rs800238	1	196729645	A/G	0.4013	-0.42562	0.074467	2.1432e-08	0.506	7.94E-321	0.55357	6.8311e-14	3.2674e-09	4.1613e-19	4.7617e-05
rs12409291	1	196889818	G/C	0.17153	-0.51816	0.090753	2.2146e-08	0.842	4.93e-14	0.68803	0.052284	1.9117e-16	0.039024	0.056461
rs367360	1	196771283	T/C	0.19918	-0.55738	0.097703	2.2728e-08	0.836	7.93e-15	0.59079	0.90657	3.9251e-26	0.010904	0.0023656
rs74680437	1	196886470	G/T	0.16922	-0.52858	0.092839	2.4164e-08	0.844	1.87e-13	0.64849	0.071371	6.1752e-17	0.012789	0.030699
rs74219594	1	196846313	T/C	0.19022	-0.47694	0.083955	2.5865e-08	0.861	7e-12	0.99285	0.076082	1.5202e-18	0.012997	0.022593
rs79988468	1	196846344	G/A	0.19018	-0.47692	0.083988	2.6218e-08	0.86	4.62e-12	0.99345	0.075666	1.5617e-18	0.013026	0.022618
rs71524421	1	196815708	C/G	0.3248	0.44523	0.079118	3.4501e-08	1.668	1.58e-158	0.014958	1.106e-11	3.0627e-11	7.6031e-25	4.156e-05
rs6680966	1	196846003	C/T	0.19162	0.47279	0.084032	3.4705e-08	1.16	9.64e-12	0.92082	0.072526	1.8834e-19	0.0069247	0.022633
rs74217989	1	196839179	A/T	0.18186	-0.49134	0.087758	4.0231e-08	0.822	1.65e-19	0.46711	0.12525	6.2982e-20	0.00082936	0.045066
rs74229794	1	196838931	C/G	0.18186	-0.49133	0.087757	4.0232e-08	0.822	1.63e-19	0.46709	0.12523	6.3007e-20	0.00082993	0.045068
rs74217733	1	196837639	G/A	0.18179	-0.49153	0.087794	4.0253e-08	0.822	1.42e-19	0.46977	0.12772	5.9033e-20	0.000774	0.044595
rs74229792	1	196835194	C/T	0.18211	-0.49115	0.08775	4.0574e-08	0.821	6.78e-20	0.47833	0.13151	5.0741e-20	0.00077605	0.043069
rs61818925	1	196815450	T/G	0.34377	0.43289	0.077346	4.0646e-08	1.661	6.03e-165	0.030332	1.2862e-10	1.2174e-12	1.5012e-25	3.4818e-05
rs11576212	1	196833923	A/G	0.18221	-0.49103	0.08774	4.0743e-08	0.821	7.36e-20	0.48356	0.13455	4.6096e-20	0.0007527	0.042141
rs11576634	1	196834251	A/G	0.18221	-0.49102	0.087741	4.0792e-08	0.821	7.08e-20	0.48097	0.13391	4.7653e-20	0.00075772	0.04234
rs146429346	1	196832341	G/A	0.18229	-0.49086	0.087731	4.1035e-08	0.821	7.41e-20	0.48485	0.13601	4.484e-20	0.00074283	0.041752
rs35221499	1	196831633	GAAC/G	0.18231	-0.49081	0.087727	4.1089e-08	0.823	2.11e-19	0.48787	0.13672	4.3421e-20	0.00073799	0.041574
rs17494275	1	196828871	T/A	0.18249	-0.49028	0.08769	4.1936e-08	0.821	8.34e-20	0.49377	0.1414	3.9503e-20	0.00070785	0.04035
rs1754448	1	196819109	A/G	0.33011	0.41697	0.074759	4.5076e-08	1.607	3.98e-150	0.031537	1.328e-10	2.4177e-14	1.3487e-24	1.0613e-05
rs692767	1	196766619	C/G	0.18933	-0.56072	0.10068	4.7109e-08	0.843	1.33e-12	0.59243	0.9865	2.3898e-24	0.044499	0.0088763
rs644258	1	196766612	A/G	0.18933	-0.56071	0.10068	4.7131e-08	0.843	1.33e-12	0.59245	0.98661	2.3922e-24	0.0445	0.008874
MAF=Minor allele frequency
^Chromosomal position is based on NCBI RefSeq hg19
#Effect
*Extracted from the results of the GWAS on AMD from the IAMDGC (Fritsche et al., 2015)
Association analysis of FH levels with genetic variants was performed using the q.lm function of EPACTS and adjusted for age, sex, measuring batch, sampling cohort and AMD status. The resulting betas reflect the allele effect on log-transformed +1 and standardized protein levels. For these genome-wide significant variants, P-value for the association with other FHR proteins was extracted from the…

## Sheet: ST7
ST 7. Genome-wide associated variants of a GWAS on total FHR-1 levels
Variant	Chromosome	Position^	Major/minor allele#	MAF	B	SE	P-value	OR association with AMD*	P-value association with AMD*	P-value association with FH levels	P-value association with total FHR-2 levels	P-value association with FHR-3 levels	P-value association with FHR-4A levels	P-value association with FHR-5 levels
rs412967	1	196813716	C/G	0.48629	0.45139	0.069264	2.1678e-10	2.28	2E-500	0.024664	6.831e-12	0.40408	6.8675e-20	0.049924
rs6695525	1	196845521	T/G	0.47712	0.40511	0.067752	4.979e-09	2.182	2.57E-476	0.02264	2.4225e-12	0.26169	8.2956e-20	0.055404
rs6674044	1	196818333	T/C	0.47943	0.44772	0.068827	2.3299e-10	2.278	9.33E-502	0.015717	1.0878e-12	0.1936	2.0404e-19	0.054658
rs10922140	1	196818493	G/A	0.47932	0.44772	0.068824	2.3259e-10	2.278	9.33E-502	0.015757	1.0828e-12	0.19349	2.0497e-19	0.054774
rs201457423	1	196816180	AT/A	0.4742	0.43099	0.069048	1.1062e-09	2.238	2.19E-487	0.020817	4.8438e-12	0.30614	2.2295e-19	0.074955
rs111289226	1	196816143	A/G	0.47183	0.42822	0.069274	1.5697e-09	2.235	7.08E-482	0.016983	4.3945e-12	0.25579	2.7795e-19	0.067313
rs140630613	1	196814569	A/G	0.48815	0.44584	0.069726	4.5169e-10	2.263	2.09E-492	0.013532	3.6741e-11	0.2643	3.2393e-19	0.062003
rs6665824	1	196820234	C/A	0.4783	0.45378	0.068254	9.7674e-11	2.255	1.29E-502	0.02927	4.5907e-12	0.39985	4.1216e-19	0.082104
rs68045083	1	196820008	CAT/C	0.47688	0.44341	0.068446	2.7354e-10	2.249	2.95E-500	0.030146	4.7354e-12	0.37597	6.4236e-19	0.091516
rs10754206	1	196820924	T/G	0.47657	0.44162	0.068296	2.9386e-10	2.243	6.92E-499	0.029801	5.3362e-12	0.37834	6.7066e-19	0.091717
rs10922142	1	196821108	T/A	0.47658	0.4416	0.068292	2.939e-10	2.243	7.24E-499	0.029833	5.3272e-12	0.37839	6.7088e-19	0.09161
rs1963607	1	196822959	A/C	0.47666	0.44151	0.068262	2.913e-10	2.241	1.35E-498	0.029752	5.3259e-12	0.37747	6.8052e-19	0.091375
rs1963606	1	196822853	C/T	0.47666	0.4415	0.068263	2.915e-10	2.241	1.29E-498	0.029762	5.3301e-12	0.37752	6.8135e-19	0.091353
rs1853883	1	196881600	G/C	0.49561	-0.38823	0.067014	1.4024e-08	0.463	4.9E-465	0.020338	8.4038e-12	0.32704	1.5183e-18	0.01783
rs35966884	1	196868282	A/AG	0.49537	0.38999	0.067003	1.2069e-08	2.158	5.37E-466	0.020306	7.6655e-12	0.36149	1.5745e-18	0.018237
rs2878690	1	196893553	C/T	0.49717	-0.41281	0.066768	1.559e-09	0.462	5.62E-469	0.020291	1.0733e-11	0.34834	1.6805e-18	0.015186
rs4044682	1	196894465	G/T	0.49717	-0.41272	0.066754	1.5602e-09	0.461	1.78E-469	0.020279	1.0846e-11	0.34568	1.6967e-18	0.015119
rs4428917	1	196896360	G/T	0.49715	-0.41252	0.066724	1.561e-09	0.462	6.46E-469	0.020226	1.1017e-11	0.34054	1.7429e-18	0.014994
rs521631	1	196813352	T/C	0.49411	0.4287	0.070272	2.4996e-09	2.326	1.55E-512	0.0025858	3.7287e-15	0.10122	2.2155e-18	0.01919
rs1738740	1	196808640	A/T	0.48502	-0.44336	0.069799	5.7977e-10	0.432	2.19E-508	0.018421	5.3112e-12	0.14589	4.9619e-18	0.035608
rs34755417	1	196848566	GT/G	0.48968	0.38633	0.06763	2.1809e-08	2.168	1.51E-466	0.013727	4.2371e-11	0.45037	5.155e-18	0.033949
rs143396383	1	196898226	T/C	0.49712	-0.42124	0.066647	6.9801e-10	0.459	8.51E-473	0.018584	3.943e-12	0.3948	1.2802e-17	0.014596
rs6428379	1	196937536	T/C	0.48842	-0.38445	0.067404	2.2862e-08	0.465	1.86E-453	0.017539	3.9402e-12	0.20222	6.8674e-17	0.016196
rs2026547	1	196927791	G/A	0.48799	-0.38284	0.066973	2.1347e-08	0.461	6.17E-465	0.012766	3.7048e-12	0.18804	7.7962e-17	0.01573
rs1359594	1	196927428	T/G	0.48798	-0.38285	0.066973	2.1327e-08	0.461	5.37E-465	0.012767	3.7013e-12	0.18809	7.8048e-17	0.015728
rs942971	1	196933506	A/G	0.48755	-0.38334	0.067084	2.1571e-08	0.462	6.46E-463	0.012901	3.839e-12	0.18725	8.5616e-17	0.014856
rs506317	1	196717153	C/T	0.49126	-0.44362	0.066712	9.6807e-11	0.424	8.71E-572	0.0011541	6.6118e-16	0.082419	5.1723e-16	0.013295
rs375046	1	196705926	C/A	0.4931	-0.44241	0.066643	1.0373e-10	0.424	1E-575	0.0014093	5.9379e-16	0.095073	6.9206e-16	0.012965
rs412852	1	196703707	G/A	0.4941	-0.44192	0.066624	1.0723e-10	0.424	8.71E-576	0.0016709	6.0289e-16	0.10327	8.5307e-16	0.013155
rs414539	1	196701569	T/C	0.49469	-0.44247	0.066636	1.027e-10	0.424	2.88E-575	0.001818	6.2055e-16	0.11145	9.7647e-16	0.013322
rs403846	1	196696737	T/C	0.49518	-0.44367	0.066667	9.3826e-11	0.424	3.16E-576	0.0019627	6.3494e-16	0.12235	1.1448e-15	0.013455
rs395544	1	196698272	A/G	0.49519	-0.4437	0.066668	9.3549e-11	0.424	3.31E-576	0.001968	6.3585e-16	0.12276	1.1515e-15	0.013459
rs380390	1	196701051	G/C	0.49519	-0.4437	0.066668	9.3549e-11	0.424	3.47E-576	0.001968	6.3585e-16	0.12276	1.1515e-15	0.013459
rs379489	1	196693451	A/G	0.49519	-0.4437	0.066668	9.3549e-11	0.424	4.9E-576	0.001968	6.3585e-16	0.12276	1.1515e-15	0.013459
rs381974	1	196692672	A/G	0.49519	-0.4437	0.066668	9.3549e-11	0.424	6.17E-576	0.001968	6.3585e-16	0.12276	1.1515e-15	0.013459
rs393955	1	196692470	C/A	0.49519	-0.4437	0.066668	9.3549e-11	0.424	6.46E-576	0.001968	6.3585e-16	0.12276	1.1515e-15	0.013459
rs374896	1	196692378	T/C	0.49517	-0.44364	0.066667	9.4059e-11	0.424	4.47E-576	0.0019838	6.281e-16	0.12257	1.1717e-15	0.013482
rs203672	1	196689062	T/C	0.49511	-0.44275	0.066643	1.006e-10	0.424	3.98E-576	0.0025093	5.1119e-16	0.12799	1.9929e-15	0.014129
rs203674	1	196684625	G/T	0.495	-0.43824	0.066433	1.3381e-10	0.424	2.14E-576	0.0043284	3.8183e-16	0.14235	7.8885e-15	0.015908
rs203677	1	196683366	A/T	0.49514	-0.43784	0.066427	1.3822e-10	0.424	1.78E-576	0.0044774	3.6729e-16	0.14593	8.6415e-15	0.015804
rs203680	1	196681375	T/C	0.49517	-0.43764	0.066422	1.4045e-10	0.424	1.1E-576	0.0045243	3.6188e-16	0.14684	8.9051e-15	0.015762
rs203685	1	196677945	C/A	0.49519	-0.43767	0.066423	1.4008e-10	0.424	1.05E-576	0.0045371	3.6228e-16	0.14734	8.9623e-15	0.015766
rs402991	1	196676103	C/G	0.49519	-0.43767	0.066423	1.4008e-10	0.424	1.2E-576	0.0045371	3.6228e-16	0.14734	8.9623e-15	0.015766
rs399469	1	196676105	A/T	0.49519	-0.43767	0.066423	1.4008e-10	0.424	1.2E-576	0.0045371	3.6228e-16	0.14734	8.9623e-15	0.015766
rs203679	1	196682518	C/A	0.49519	-0.43767	0.066423	1.4008e-10	0.424	1.86E-576	0.0045371	3.6228e-16	0.14734	8.9623e-15	0.015766
rs203683	1	196678432	G/C	0.49519	-0.43767	0.066423	1.4008e-10	0.424	1E-576	0.0045371	3.6228e-16	0.14734	8.9623e-15	0.015766
rs61241581	1	196679187	C/CAA	0.49528	-0.43776	0.066434	1.399e-10	0.424	1.48E-576	0.0045672	3.6665e-16	0.14695	9.0121e-15	0.01588
rs203687	1	196674270	C/T	0.49323	-0.43914	0.066888	1.6201e-10	0.421	1.7E-581	0.0043978	3.3247e-16	0.14432	9.9416e-15	0.01415
rs4044578	1	196881420	C/A	0.46371	-0.40502	0.06555	1.5956e-09	0.453	4.47E-498	0.0027305	2.9195e-17	0.08748	1.0099e-14	0.0065913
rs1409153	1	196880005	C/T	0.46434	-0.39291	0.065665	4.8589e-09	0.453	8.91E-498	0.0026996	2.9247e-17	0.07638	1.0393e-14	0.0069923
rs6685931	1	196867233	T/C	0.4653	0.38054	0.065738	1.4368e-08	2.202	1.02E-495	0.0027095	3.8079e-17	0.069266	1.0912e-14	0.0075265
rs9970075	1	196673430	T/G	0.49119	-0.44038	0.06702	1.5658e-10	0.426	1.17E-564	0.0038071	4.8272e-17	0.2042	2.6115e-14	0.014201
rs7522681	1	196678605	G/A	0.49639	-0.44185	0.066241	8.5355e-11	0.424	4.68E-577	0.0038971	2.8584e-16	0.19706	4.4154e-14	0.015475
rs6664705	1	196677842	G/A	0.49639	-0.44185	0.066241	8.5355e-11	0.424	5.37E-577	0.0038971	2.8584e-16	0.19706	4.4154e-14	0.015475
rs10733086	1	196676935	A/T	0.49639	-0.44185	0.066241	8.5355e-11	0.424	5.62E-577	0.0038971	2.8584e-16	0.19706	4.4154e-14	0.015475
rs1410997	1	196677163	C/A	0.49639	-0.44185	0.066241	8.5355e-11	0.424	5.62E-577	0.0038971	2.8584e-16	0.19706	4.4154e-14	0.015475
rs6428357	1	196675571	A/G	0.4964	-0.44188	0.066241	8.5119e-11	0.424	5.13E-577	0.0039038	2.8559e-16	0.19719	4.4174e-14	0.015507
rs1887973	1	196675179	G/C	0.49641	-0.44189	0.066241	8.5001e-11	0.424	4.68E-577	0.0039072	2.8546e-16	0.19725	4.4184e-14	0.015522
rs2019724	1	196674917	T/C	0.49641	-0.44191	0.06624	8.4884e-11	0.424	4.47E-577	0.0039105	2.8533e-16	0.19732	4.4195e-14	0.015538
rs1831282	1	196673993	A/C	0.49647	-0.44213	0.066239	8.311e-11	0.424	6.17E-577	0.0039659	2.8352e-16	0.19834	4.4349e-14	0.015807
rs9970784	1	196673802	C/T	0.49633	-0.44228	0.066289	8.454e-11	0.424	2.63E-577	0.0038117	2.9166e-16	0.19844	4.4679e-14	0.015631
rs6667243	1	196941493	T/C	0.43749	-0.39869	0.067393	7.1066e-09	0.466	4.47E-439	0.1287	8.2098e-15	0.30238	9.1385e-14	0.039701
rs6675769	1	196941661	G/A	0.43569	-0.40301	0.067423	5.0379e-09	0.47	8.32E-432	0.10095	1.6542e-13	0.33853	4.3278e-13	0.035322
rs139228532	1	196671665	AAAAAC/A	0.4702	-0.42065	0.068917	2.4568e-09	0.423	2.19E-572	0.010518	5.9314e-15	0.25017	4.4434e-13	0.0027986
rs528298	1	196660995	A/T	0.4579	-0.40758	0.069328	8.7289e-09	0.421	1.86E-577	0.0043413	1.0689e-16	0.095471	3.9606e-12	0.0028945
rs572515	1	196646261	A/G	0.46281	-0.4007	0.068712	1.135e-08	0.42	1E-588	0.0055225	1.8292e-16	0.099108	8.6022e-12	0.0029904
rs33944729	1	196652124	T/TA	0.46363	-0.4051	0.068833	8.4308e-09	0.42	3.63E-590	0.0069925	1.1666e-16	0.10349	1.2563e-11	0.0031302
rs482934	1	196658497	G/T	0.46365	-0.40628	0.068879	7.8315e-09	0.42	2.04E-590	0.007319	1.1194e-16	0.099334	1.4574e-11	0.0031236
rs570618	1	196657064	T/G	0.46374	-0.40627	0.068868	7.8e-09	0.42	2.04E-590	0.0074114	1.0933e-16	0.10137	1.4604e-11	0.003146
rs488380	1	196664505	C/T	0.46275	-0.40501	0.068889	8.7221e-09	0.42	1.95E-590	0.0064925	1.5976e-16	0.080581	1.5466e-11	0.0029322
rs402056	1	196671986	G/A	0.46279	-0.40515	0.068894	8.6456e-09	0.42	1.78E-589	0.0065593	1.6085e-16	0.080615	1.5545e-11	0.0029454
rs514943	1	196663913	C/T	0.46273	-0.40505	0.068885	8.6787e-09	0.42	2.34E-590	0.0065263	1.6155e-16	0.08084	1.5638e-11	0.0029469
rs579745	1	196664576	A/C	0.46273	-0.40505	0.068885	8.6787e-09	0.42	2.34E-590	0.0065263	1.6155e-16	0.08084	1.5638e-11	0.0029469
rs485632	1	196664793	T/G	0.46273	-0.40505	0.068885	8.6787e-09	0.42	2.34E-590	0.0065263	1.6155e-16	0.08084	1.5638e-11	0.0029469
rs10922099	1	196665041	G/A	0.46273	-0.40505	0.068885	8.6759e-09	0.42	2.57E-590	0.0065287	1.6149e-16	0.080846	1.5649e-11	0.0029472
rs529899	1	196667428	A/T	0.46273	-0.40505	0.068885	8.6759e-09	0.42	4.17E-590	0.0065287	1.6149e-16	0.080846	1.5649e-11	0.0029472
rs368465	1	196671981	T/C	0.46274	-0.40506	0.068885	8.6675e-09	0.42	2.34E-589	0.0065358	1.6129e-16	0.080866	1.5682e-11	0.002948
rs203688	1	196672385	G/A	0.46274	-0.40506	0.068885	8.6675e-09	0.42	2.34E-589	0.0065358	1.6129e-16	0.080866	1.5682e-11	0.002948
rs201263987	1	196671666	AAAAC/A	0.46204	-0.40938	0.068818	5.9154e-09	0.42	1.86E-584	0.0053359	1.5365e-16	0.11065	1.8081e-11	0.0030173
rs1329424	1	196646176	T/G	0.46401	-0.40495	0.068508	7.302e-09	0.42	6.46E-589	0.0047536	1.4698e-16	0.13742	3.5298e-11	0.0029413
rs12029785	1	196658905	G/A	0.46366	-0.4063	0.068556	6.6953e-09	0.42	3.98E-589	0.0071944	7.1358e-17	0.11015	3.6048e-11	0.0017914
rs10922092	1	196657414	A/G	0.46493	-0.41054	0.068661	4.9797e-09	0.42	5.01E-590	0.006406	8.8534e-17	0.13985	5.9477e-11	0.0030937
rs1061170	1	196659237	C/T	0.46484	-0.41052	0.06867	5.0122e-09	0.42	2.69E-590	0.0063234	9.0742e-17	0.13714	5.9585e-11	0.0030704
rs10801555	1	196660261	A/G	0.46479	-0.41052	0.068676	5.0273e-09	0.42	2.82E-590	0.0062764	9.2103e-17	0.13564	5.959e-11	0.003057
rs10801556	1	196660464	A/G	0.46478	-0.41051	0.068677	5.0313e-09	0.42	2.82E-590	0.0062659	9.2429e-17	0.1353	5.9595e-11	0.0030542
rs10801554	1	196657655	C/T	0.46491	-0.41051	0.068662	4.9966e-09	0.42	2.57E-590	0.0063857	8.9042e-17	0.1392	5.9602e-11	0.0030878
rs7529589	1	196658279	T/C	0.46488	-0.41052	0.068666	5.0008e-09	0.42	4.37E-590	0.0063609	8.9717e-17	0.13835	5.9603e-11	0.0030807
rs10922094	1	196661505	G/C	0.4647	-0.41049	0.068683	5.057e-09	0.42	2.82E-590	0.0062043	9.4494e-17	0.13329	5.9653e-11	0.0030378
rs1329421	1	196656205	A/T	0.46501	-0.41048	0.068649	4.9768e-09	0.42	4.17E-590	0.0064783	8.6829e-17	0.14216	5.9761e-11	0.0031131
rs10801553	1	196655743	A/C	0.46502	-0.41047	0.068647	4.9749e-09	0.42	2.45E-590	0.0064896	8.6596e-17	0.14251	5.9786e-11	0.0031163
rs2300430	1	196655713	T/C	0.46503	-0.41047	0.068646	4.973e-09	0.42	2.45E-590	0.0065009	8.6367e-17	0.14287	5.9812e-11	0.0031195
rs1329422	1	196655280	C/G	0.46508	-0.41044	0.068639	4.9673e-09	0.42	2.45E-590	0.006541	8.56e-17	0.14412	5.9915e-11	0.0031308
rs1061147	1	196654324	A/C	0.46514	-0.4104	0.068628	4.9591e-09	0.42	3.98E-590	0.0066075	8.4462e-17	0.14612	6.0155e-11	0.0031493
rs10922097	1	196664482	C/T	0.46397	-0.40924	0.068677	5.5823e-09	0.42	2.69E-590	0.0056297	1.2928e-16	0.11396	6.3288e-11	0.0028896
rs12045503	1	196672473	C/T	0.46394	-0.40925	0.068672	5.5685e-09	0.42	2.04E-589	0.005645	1.3051e-16	0.1139	6.3644e-11	0.002903
rs12038333	1	196672454	G/A	0.46394	-0.40925	0.068672	5.5685e-09	0.42	2.14E-589	0.005645	1.3051e-16	0.1139	6.3644e-11	0.002903
rs4658046	1	196670757	C/T	0.46394	-0.40925	0.068672	5.5685e-09	0.42	2.34E-589	0.005645	1.3051e-16	0.1139	6.3644e-11	0.002903
rs10922098	1	196664651	C/T	0.46394	-0.40925	0.068672	5.5685e-09	0.42	2.34E-590	0.005645	1.3051e-16	0.1139	6.3644e-11	0.002903
rs10922100	1	196665208	A/G	0.46394	-0.40925	0.068672	5.5685e-09	0.42	2.57E-590	0.005645	1.3051e-16	0.1139	6.3644e-11	0.002903
rs10754199	1	196670839	A/G	0.46394	-0.40925	0.068672	5.5685e-09	0.42	2.69E-589	0.005645	1.3051e-16	0.1139	6.3644e-11	0.002903
rs10922103	1	196671118	G/A	0.46394	-0.40925	0.068672	5.5685e-09	0.42	2.69E-589	0.005645	1.3051e-16	0.1139	6.3644e-11	0.002903
rs28664709	1	196671217	G/A	0.46394	-0.40925	0.068672	5.5685e-09	0.42	2.69E-589	0.005645	1.3051e-16	0.1139	6.3644e-11	0.002903
rs12038674	1	196665651	C/A	0.46394	-0.40925	0.068672	5.5685e-09	0.42	2.82E-590	0.005645	1.3051e-16	0.1139	6.3644e-11	0.002903
rs3645	1	196663016	G/A	0.46394	-0.40925	0.068672	5.5685e-09	0.42	3.98E-590	0.005645	1.3051e-16	0.1139	6.3644e-11	0.002903
rs12033127	1	196664255	T/G	0.46394	-0.40925	0.068672	5.5685e-09	0.42	5.25E-590	0.005645	1.3051e-16	0.1139	6.3644e-11	0.002903
rs10922102	1	196668287	C/T	0.46394	-0.40925	0.068672	5.5685e-09	0.42	7.08E-590	0.005645	1.3051e-16	0.1139	6.3644e-11	0.002903
rs2860102	1	196668319	A/T	0.46394	-0.40925	0.068672	5.5685e-09	0.42	7.76E-590	0.005645	1.3051e-16	0.1139	6.3644e-11	0.002903
rs28853072	1	196667088	A/T	0.46394	-0.40924	0.068672	5.572e-09	0.42	3.98E-590	0.0056436	1.3053e-16	0.11386	6.365e-11	0.0029035
rs36137052	1	196667013	T/C	0.46394	-0.40924	0.068672	5.572e-09	0.42	4.37E-590	0.0056436	1.3053e-16	0.11386	6.365e-11	0.0029035
rs10801557	1	196669581	C/T	0.46436	-0.41072	0.068722	5.0575e-09	0.42	5.25E-590	0.0059162	1.3527e-16	0.11801	6.7018e-11	0.0031029
rs7539005	1	196667252	A/T	0.46409	-0.40925	0.068693	5.6241e-09	0.42	7.41E-590	0.0057215	1.4381e-16	0.11239	6.74e-11	0.0029985
rs76258507	1	196666044	T/C	0.46437	-0.4102	0.068696	5.2113e-09	0.419	9.77E-592	0.0058897	1.1091e-16	0.11958	6.7706e-11	0.0029504
rs140142103	1	196661730	T/TTC	0.47008	-0.4199	0.068772	2.4303e-09	0.419	3.8E-588	0.022187	6.5443e-17	0.30782	9.0918e-11	0.0039371
rs10922108	1	196701473	A/T	0.33534	-0.68544	0.066397	2.6622e-22	0.382	1.48E-612	0.001651	5.5484e-20	1.4635e-19	1.1755e-10	0.86066
rs1329428	1	196702810	C/T	0.33534	-0.68544	0.066397	2.6606e-22	0.382	3.24E-612	0.0016503	5.5509e-20	1.4593e-19	1.1765e-10	0.86064
rs10801558	1	196699044	T/G	0.33534	-0.68543	0.066397	2.6638e-22	0.382	1.17E-612	0.00165	5.5528e-20	1.4614e-19	1.1767e-10	0.86063
rs7514261	1	196700914	G/A	0.33534	-0.68543	0.066397	2.6638e-22	0.382	2.4E-612	0.00165	5.5528e-20	1.4614e-19	1.1767e-10	0.86063
rs7540032	1	196701284	C/T	0.33534	-0.68543	0.066397	2.6638e-22	0.382	2.4E-612	0.00165	5.5528e-20	1.4614e-19	1.1767e-10	0.86063
rs3766405	1	196695161	C/T	0.33534	-0.68543	0.066397	2.6638e-22	0.382	8.32E-613	0.00165	5.5528e-20	1.4614e-19	1.1767e-10	0.86063
rs1410996	1	196696933	G/A	0.33534	-0.68543	0.066397	2.6638e-22	0.382	8.71E-613	0.00165	5.5528e-20	1.4614e-19	1.1767e-10	0.86063
rs10922106	1	196691464	A/G	0.33545	-0.68501	0.066381	2.7468e-22	0.383	1.74E-611	0.0015738	5.4389e-20	1.5448e-19	1.2892e-10	0.85538
rs10801559	1	196704204	G/A	0.33478	-0.69027	0.066582	1.8529e-22	0.381	1.48E-615	0.0016028	5.7306e-20	6.5187e-20	1.3308e-10	0.84307
rs1329427	1	196704559	C/T	0.33451	-0.69239	0.066663	1.583e-22	0.38	3.89E-617	0.0015844	5.9789e-20	4.4469e-20	1.4285e-10	0.83437
rs10922109	1	196704632	C/A	0.33446	-0.69279	0.066679	1.5353e-22	0.38	9.55E-618	0.0015805	6.0345e-20	4.1216e-20	1.4497e-10	0.83267
rs10922105	1	196690250	A/C	0.33559	-0.68437	0.066356	2.8843e-22	0.382	7.94E-612	0.0014793	5.3325e-20	1.6671e-19	1.4612e-10	0.84857
rs34813609	1	196668360	GT/G	0.46923	-0.41691	0.068608	2.8674e-09	0.419	1.58E-589	0.0086198	5.2908e-16	0.10645	1.5578e-10	0.0052347
rs7546015	1	196664082	A/G	0.47485	-0.41758	0.06926	3.7571e-09	0.422	1.7E-573	0.0057997	2.3684e-15	0.063729	1.5755e-10	0.0054986
rs10922104	1	196687730	A/G	0.33638	-0.67891	0.066151	4.364e-22	0.382	6.31E-612	0.0010627	5.5404e-20	2.8675e-19	3.0769e-10	0.81147
rs10465586	1	196687329	A/T	0.33641	-0.67869	0.066143	4.4406e-22	0.382	6.61E-612	0.0010519	5.5696e-20	2.9277e-19	3.1549e-10	0.8103
rs3753395	1	196686652	A/T	0.33648	-0.678	0.066118	4.6831e-22	0.382	3.09E-612	0.0010205	5.6618e-20	3.1128e-19	3.4003e-10	0.8069
rs7535263	1	196682346	G/A	0.33654	-0.6774	0.066097	4.9116e-22	0.382	1.74E-612	0.00099688	5.7468e-20	3.2816e-19	3.607e-10	0.80429
rs10737680	1	196679455	A/C	0.33654	-0.6774	0.066097	4.9116e-22	0.382	2.09E-612	0.00099688	5.7468e-20	3.2816e-19	3.607e-10	0.80429
rs6677089	1	196684313	A/C	0.33654	-0.6774	0.066097	4.9116e-22	0.382	2.29E-612	0.00099688	5.7468e-20	3.2816e-19	3.607e-10	0.80429
rs2274700	1	196682947	G/A	0.33654	-0.6774	0.066097	4.9116e-22	0.382	3.89E-612	0.00099688	5.7468e-20	3.2816e-19	3.607e-10	0.80429
rs6688272	1	196684392	G/T	0.33654	-0.6774	0.066097	4.9116e-22	0.382	7.59E-612	0.00099688	5.7468e-20	3.2816e-19	3.607e-10	0.80429
rs201025532	1	196690948	T/TTG	0.30491	-0.70317	0.070271	3.5174e-21	0.378	1.41E-574	0.0025896	1.8581e-17	9.1182e-17	5.442e-10	0.91214
rs146862558	1	196683831	A/G	0.27221	-0.49516	0.079597	1.2504e-09	0.381	3.39E-495	0.0051935	6.5205e-17	2.0573e-09	6.8045e-09	0.60453
rs10922095	1	196662031	C/T	0.39773	-0.49313	0.072841	4.6217e-11	0.493	6.31E-333	0.011185	0.0010946	0.15716	0.01496	0.032573
rs59893641	1	196837651	T/C	0.30773	-0.54213	0.070735	1.3817e-13	0.606	2.69e-162	0.081282	0.66234	0.045546	0.042088	0.44294
rs12240143	1	196845017	T/C	0.31241	-0.57407	0.069388	1.9708e-15	0.607	8.71e-163	0.096083	0.70071	0.08354	0.047125	0.49014
rs6428363	1	196843711	G/A	0.31094	-0.57284	0.069248	1.985e-15	0.606	8.91e-164	0.09673	0.66946	0.083543	0.055309	0.44007
rs6428370	1	196844593	A/G	0.31094	-0.57286	0.069247	1.9794e-15	0.606	9.12e-164	0.09674	0.66929	0.083667	0.055325	0.43989
rs12408496	1	196825964	A/G	0.31257	-0.57809	0.068949	8.8692e-16	0.597	7.94e-174	0.11878	0.61984	0.10474	0.063936	0.3942
rs7553098	1	196831608	T/C	0.31256	-0.57785	0.068951	9.1152e-16	0.597	4.27e-174	0.11879	0.61957	0.10455	0.063973	0.39392
rs2336502	1	196842574	T/C	0.3125	-0.57729	0.068959	9.7211e-16	0.597	2.45e-173	0.11899	0.61842	0.10411	0.064038	0.39297
rs16840607	1	196823030	T/G	0.31312	-0.60691	0.069054	4.5483e-17	0.595	9.55e-174	0.11797	0.62872	0.13443	0.064584	0.41269
rs117027304	16	78918796	T/C	0.014726	-2.6928	0.48124	4.0942e-08	0.933	0.556	0.32859	0.4003	0.12621	0.44523	0.87608
rs146739850	18	32428895	A/C	0.011881	-2.3788	0.41349	1.7492e-08	1.035	0.736	0.89399	NA	0.12275	0.41518	0.2506
rs12127759	1	196648613	C/T	0.13358	-1.2181	0.090142	1.5975e-34	0.434	5.25e-205	2.1186e-06	0.24904	7.4282e-21	0.10154	0.00016491
rs524248	1	197198425	C/T	0.0715	0.73221	0.12989	3.2777e-08	1.642	9.04e-38	0.0345	0.44489	8.4068e-05	0.10488	0.15
rs528149	1	197243571	A/C	0.071495	0.73373	0.12993	3.1056e-08	1.641	1.29e-37	0.034604	0.44485	8.2351e-05	0.10535	0.15012
rs7538501	1	196901753	C/T	0.13326	-1.1636	0.091765	3.4073e-31	0.442	8.32e-194	5.5522e-06	0.28761	6.1774e-18	0.12178	0.00010211
rs1815329	1	196903887	A/G	0.13292	-1.1635	0.091812	3.638e-31	0.439	7.24e-196	4.4616e-06	0.28824	7.4914e-18	0.12386	8.8896e-05
rs12745690	1	196897973	G/C	0.13281	-1.1609	0.091571	3.4967e-31	0.44	1.17e-195	4.9512e-06	0.28019	5.6828e-18	0.12592	0.00011235
rs56291469	1	196895087	A/G	0.13268	-1.1618	0.091522	3.0063e-31	0.44	6.03e-196	5.1318e-06	0.27692	4.2802e-18	0.12694	0.00011722
rs4086175	1	196894326	T/C	0.13263	-1.1625	0.091519	2.8004e-31	0.44	5.5e-196	5.1718e-06	0.27612	3.8517e-18	0.1272	0.00011741
rs7548070	1	196892322	G/A	0.13253	-1.1636	0.091521	2.5009e-31	0.44	8.91e-196	5.2418e-06	0.27423	3.1449e-18	0.12772	0.00011761
rs1853882	1	196885344	C/G	0.13212	-1.1678	0.091473	1.5482e-31	0.44	1.51e-196	5.6506e-06	0.26688	1.315e-18	0.13039	0.00012026
rs6662876	1	196884743	C/G	0.13209	-1.1681	0.091467	1.4982e-31	0.44	1.51e-196	5.6907e-06	0.26639	1.2318e-18	0.13063	0.00012061
rs12726401	1	196660729	T/C	0.13341	-1.2141	0.089501	9.73e-35	0.435	3.09e-206	1.5359e-06	0.19137	9.0077e-21	0.13145	0.00020234
rs12740961	1	196660733	C/T	0.13341	-1.2141	0.089501	9.73e-35	0.435	3.09e-206	1.5359e-06	0.19137	9.0077e-21	0.13145	0.00020234
rs33982697	1	196652622	A/G	0.1327	-1.2256	0.08981	4.5667e-35	0.433	2.82e-206	1.6869e-06	0.2164	8.2247e-21	0.13176	0.00015833
rs16840419	1	196651745	A/G	0.13261	-1.227	0.089855	4.212e-35	0.433	7.08e-206	1.7153e-06	0.22085	8.1858e-21	0.13207	0.00015328
rs7525447	1	196882436	T/C	0.13185	-1.1697	0.091421	1.2044e-31	0.44	1.48e-196	5.9694e-06	0.26237	7.7853e-19	0.13236	0.00012273
rs35881325	1	196876879	C/T	0.13164	-1.1706	0.091371	1.0326e-31	0.44	3.24e-196	6.2756e-06	0.25883	5.1742e-19	0.13396	0.00012542
rs35762507	1	196872588	G/A	0.13148	-1.171	0.091328	9.3543e-32	0.44	3.72e-196	6.5179e-06	0.25632	3.8807e-19	0.13531	0.00012753
rs34833349	1	196870299	A/G	0.13137	-1.1711	0.091296	8.8658e-32	0.439	3.55e-196	6.6974e-06	0.25444	3.1869e-19	0.13624	0.00012889
rs144643876	1	196661640	TTTCC/T	0.12981	-1.172	0.091124	6.5152e-32	0.44	4.17e-193	5.1495e-06	0.21959	3.2505e-19	0.13723	0.00015842
rs190016509	2	59591299	G/C	0.006476	-2.4416	0.42607	1.975e-08	1.204	0.0963	0.013991	NA	0.12155	0.1263	0.30472
rs34924297	1	196865583	G/A	0.13122	-1.1721	0.09123	7.3851e-32	0.44	2.29e-196	6.7033e-06	0.24539	1.888e-19	0.13826	0.00012816
rs35811406	1	196832133	T/G	0.12983	-1.1291	0.093018	4.477e-29	0.437	2.4e-197	7.8039e-06	0.2203	1.1042e-18	0.14029	0.0001573
rs199921106	1	196820510	T/TCA	0.2935	-0.64334	0.081853	3.6209e-14	0.682	1.81e-73	0.6	0.34656	0.97919	0.14063	0.38465
rs61578883	1	196820513	C/CAT	0.2935	-0.64333	0.081853	3.6242e-14	0.682	1.82e-73	0.5999	0.34653	0.979	0.14066	0.38466
rs57050675	1	196859544	G/A	0.13103	-1.1726	0.091136	6.2422e-32	0.44	2.82e-196	6.7451e-06	0.23523	1.0133e-19	0.14069	0.0001275
rs7536280	1	196853166	G/A	0.13096	-1.1669	0.091501	1.7566e-31	0.439	8.32e-197	6.8447e-06	0.22834	1.4167e-19	0.1424	0.0001323
rs71631872	1	196852019	G/T	0.13094	-1.165	0.091606	2.4251e-31	0.439	6.03e-197	6.8849e-06	0.22623	1.579e-19	0.14298	0.00013402
rs141673826	1	196849630	C/A	0.13079	-1.1545	0.092064	1.213e-30	0.438	3.09e-197	7.1953e-06	0.21864	2.734e-19	0.14496	0.00014164
rs7412359	1	196832925	G/A	0.13024	-1.1246	0.092847	5.6745e-29	0.439	1.82e-197	8.6442e-06	0.21333	1.0544e-18	0.14506	0.00015606
rs7533270	1	196882503	G/A	0.13306	-1.1547	0.091293	4.574e-31	0.45	1.17e-188	3.0569e-06	0.28246	8.084e-19	0.14516	0.00011022
rs147570420	2	59408990	C/G	0.0059063	-2.4354	0.43766	4.8264e-08	1.401	0.0154	0.029896	NA	0.12108	0.11875	0.31132
rs2133138	1	196843171	G/A	0.13075	-1.1431	0.092454	5.9379e-30	0.439	1.58e-197	7.5801e-06	0.2077	5.0698e-19	0.14933	0.00015518
rs13375236	1	196842271	C/T	0.13074	-1.1419	0.09249	6.9791e-30	0.439	1.58e-197	7.6258e-06	0.20686	5.413e-19	0.14969	0.00015654
rs13374399	1	196842006	G/A	0.13074	-1.1412	0.092511	7.6965e-30	0.439	1.66e-197	7.6526e-06	0.20642	5.6235e-19	0.14988	0.00015718
rs13375150	1	196841839	C/T	0.13073	-1.1405	0.09253	8.4261e-30	0.439	1.66e-197	7.6786e-06	0.20592	5.8376e-19	0.1501	0.000158
rs13375144	1	196841690	C/T	0.13073	-1.14	0.092542	8.9182e-30	0.439	1.74e-197	7.6957e-06	0.20564	5.9735e-19	0.15022	0.00015847
rs56300393	1	196841394	G/A	0.13073	-1.1392	0.092565	9.9447e-30	0.439	1.74e-197	7.736e-06	0.20517	6.2296e-19	0.15042	0.00015935
rs57809726	1	196841377	A/G	0.13073	-1.1391	0.092568	1.0102e-29	0.439	1.74e-197	7.7412e-06	0.20512	6.2678e-19	0.15044	0.00015946
rs35445694	1	196838865	A/T	0.13061	-1.1208	0.092973	9.4548e-29	0.439	4.07e-197	8.5705e-06	0.19586	1.5719e-18	0.15479	0.00017982
rs7517126	1	196840272	A/G	0.13065	-1.1205	0.09298	9.7537e-29	0.44	2.63e-197	8.5407e-06	0.19464	1.6225e-18	0.15549	0.00018155
rs7517587	1	196840765	A/G	0.13064	-1.1211	0.092968	9.1235e-29	0.44	4.07e-197	8.5238e-06	0.19482	1.5716e-18	0.15551	0.00018093
rs35002268	1	196838511	G/A	0.13064	-1.1204	0.09298	9.9107e-29	0.44	3.55e-197	8.5724e-06	0.19445	1.6324e-18	0.15565	0.00018217
rs34673990	1	196838757	G/A	0.13064	-1.1204	0.09298	9.9107e-29	0.44	3.55e-197	8.5724e-06	0.19445	1.6324e-18	0.15565	0.00018217
rs35155714	1	196838929	C/A	0.13064	-1.1203	0.092982	9.9905e-29	0.44	3.55e-197	8.574e-06	0.19445	1.6365e-18	0.15566	0.00018215
rs7516560	1	196839430	T/C	0.13065	-1.1201	0.092987	1.0213e-28	0.44	2.63e-197	8.5604e-06	0.19434	1.6549e-18	0.15567	0.00018214
rs7547477	1	196839292	C/T	0.13064	-1.12	0.092988	1.0371e-28	0.44	4.07e-197	8.5811e-06	0.1943	1.6599e-18	0.15578	0.00018231
rs2336536	1	196839514	T/C	0.13064	-1.12	0.092988	1.0389e-28	0.44	4.07e-197	8.5812e-06	0.19425	1.6623e-18	0.15581	0.0001824
rs7514704	1	196839991	A/G	0.13064	-1.1199	0.09299	1.0473e-28	0.44	4.27e-197	8.5828e-06	0.19425	1.6664e-18	0.15581	0.00018237
rs7519492	1	196840125	T/C	0.13064	-1.1199	0.09299	1.0473e-28	0.44	4.27e-197	8.5828e-06	0.19425	1.6664e-18	0.15581	0.00018237
rs7519501	1	196840173	T/C	0.13064	-1.1199	0.09299	1.051e-28	0.44	4.47e-197	8.5831e-06	0.19414	1.6712e-18	0.15588	0.00018255
rs2656632	16	78908013	C/T	0.014823	-2.6775	0.47626	3.5519e-08	0.932	0.542	0.32972	0.45624	0.11839	0.45654	0.8834
rs58817907	1	196837960	C/G	0.13053	-1.0262	0.096342	1.7502e-23	0.463	6.92e-171	2.5303e-05	0.096299	2.318e-17	0.16584	0.00017467
rs424535	1	196709223	A/T	0.34483	-0.59318	0.066666	2.0127e-17	0.591	4.68e-194	0.0065608	0.30848	0.0054919	0.16809	0.99077
rs190577253	1	196821919	G/A	0.10876	-1.5601	0.099154	9.6236e-44	0.348	2.04e-252	4.1508e-05	0.050315	8.7121e-22	0.19282	0.0027011
rs182780270	1	196821920	T/C	0.10876	-1.5601	0.099154	9.6401e-44	0.348	2.04e-252	4.1478e-05	0.050319	8.7369e-22	0.19284	0.0027011
rs117192144	21	22592771	A/G	0.018891	-2.012	0.35261	2.2588e-08	0.996	0.961	0.2809	0.442	0.098957	0.597	0.99757
rs79147869	18	22352757	A/G	0.020084	-1.3965	0.24646	2.8024e-08	0.995	0.926	0.097172	0.078675	0.097112	0.98477	0.11531
rs16840422	1	196652834	C/T	0.13392	-1.2146	0.089916	1.6666e-34	0.438	8.51e-206	1.9455e-06	0.21931	9.9751e-21	0.20776	0.00021203
rs3766404	1	196651832	T/C	0.13383	-1.216	0.089963	1.5403e-34	0.438	9.33e-206	1.9879e-06	0.22355	9.9358e-21	0.20837	0.00020537
rs79994824	18	22359035	C/T	0.019994	-1.4	0.24686	2.7233e-08	0.985	0.794	0.095169	0.078107	0.095654	0.96793	0.11957
rs12240148	1	196845307	T/C	0.12603	-1.0633	0.095951	4.6219e-25	0.449	1.2e-182	1.8561e-05	0.17523	3.0979e-17	0.2169	0.00023303
rs6428369	1	196844335	T/C	0.12597	-1.0605	0.096011	6.2872e-25	0.449	3.63e-183	1.8866e-05	0.17413	3.4127e-17	0.21707	0.00023413
rs6428368	1	196844310	T/C	0.12595	-1.0602	0.096013	6.4422e-25	0.448	8.32e-183	1.8901e-05	0.17401	3.4089e-17	0.21736	0.00023413
rs6428367	1	196844192	T/C	0.12596	-1.0599	0.096026	6.7184e-25	0.449	5.89e-183	1.8914e-05	0.17371	3.5059e-17	0.21759	0.00023517
rs6428366	1	196844167	A/G	0.12595	-1.0597	0.09603	6.8427e-25	0.449	6.03e-183	1.8932e-05	0.17361	3.5197e-17	0.21764	0.00023532
rs6428364	1	196844049	C/T	0.12596	-1.0595	0.096038	7.0585e-25	0.449	5.89e-183	1.8949e-05	0.17341	3.5828e-17	0.21778	0.00023592
rs2336505	1	196843655	A/G	0.12596	-1.0586	0.096063	7.7947e-25	0.448	3.8e-183	1.9024e-05	0.17288	3.7334e-17	0.21784	0.00023721
rs6428365	1	196844131	C/A	0.12596	-1.0596	0.096035	6.9752e-25	0.449	1.07e-182	1.8937e-05	0.17331	3.5582e-17	0.21786	0.00023597
rs11415598	1	196843749	G/GA	0.12596	-1.0589	0.096053	7.5266e-25	0.449	6.03e-183	1.8994e-05	0.17291	3.6764e-17	0.21811	0.00023702
rs2336504	1	196843654	C/T	0.12595	-1.0584	0.096067	7.9868e-25	0.449	6.31e-183	1.9043e-05	0.17271	3.7659e-17	0.21821	0.00023763
rs2878717	1	196843582	C/T	0.12596	-1.0581	0.096081	8.2946e-25	0.448	3.39e-183	1.9048e-05	0.17245	3.8607e-17	0.21838	0.0002388
rs2336503	1	196843420	C/A	0.12595	-1.0575	0.096091	8.8335e-25	0.449	6.17e-183	1.9115e-05	0.17207	3.9396e-17	0.21863	0.00023928
rs28413658	1	196843400	G/T	0.12595	-1.0574	0.096094	8.9525e-25	0.449	6.17e-183	1.9126e-05	0.17202	3.9614e-17	0.21866	0.00023943
rs57426012	1	196837456	T/A	0.12562	-1.0368	0.096522	8.2322e-24	0.449	1.86e-182	2.1509e-05	0.16812	9.6332e-17	0.22001	0.00025966
rs1092801	1	196729035	G/C	0.071006	-1.6332	0.13427	3.5753e-29	0.368	4.79e-166	0.00032559	0.69948	1.3068e-15	0.22292	0.00074989
rs7552547	1	196836999	T/G	0.12573	-1.0358	0.096537	9.126e-24	0.449	9.33e-183	2.1479e-05	0.1647	1.0591e-16	0.223	0.00026872
rs138396963	1	196724984	AC/A	0.34285	-0.60851	0.066946	4.7132e-18	0.578	1.82e-202	0.0067385	0.28402	0.011761	0.22614	0.98769
rs117280672	12	92865801	G/T	0.0061274	-2.778	0.4522	1.9565e-09	1.51	0.0271	0.032841	NA	0.083246	0.42702	0.23731
rs34185185	1	196821922	A/T	0.11289	-1.5464	0.09784	4.8488e-44	0.346	2.19e-263	2.3956e-05	0.077867	8.8246e-21	0.24353	0.0031724
rs7413744	1	196850528	G/A	0.31291	0.48582	0.070894	2.759e-11	1.638	2.34e-154	0.063339	0.22113	0.096861	0.2478	0.37991
rs7542235	1	196823613	A/G	0.16809	-1.3054	0.069545	8.5114e-57	0.425	3.55e-295	9.2905e-07	0.16748	3.1103e-27	0.2618	0.00013229
rs16840522	1	196710916	T/C	0.16817	-1.3107	0.069275	1.9e-57	0.424	5.62e-292	8.8108e-07	0.16552	2.5424e-27	0.26243	0.00013648
rs731557	1	196705015	C/A	0.16741	-1.308	0.069444	4.4239e-57	0.433	8.71e-280	6.5447e-07	0.15949	5.6785e-27	0.26547	0.00012973
rs16840639	1	196824773	T/C	0.16709	-1.2683	0.071196	1.1769e-52	0.425	6.31e-295	1.0112e-06	0.16748	2.4018e-26	0.26549	0.00011332
rs7519758	1	196825287	C/T	0.1671	-1.2684	0.071196	1.1707e-52	0.425	6.31e-295	1.0098e-06	0.16745	2.4117e-26	0.26566	0.00011343
rs2064456	1	196704443	A/G	0.16728	-1.3066	0.069471	5.8449e-57	0.435	1.62e-277	6.2838e-07	0.15865	6.8201e-27	0.2662	0.00012943
rs35253683	1	196704039	G/A	0.16718	-1.3054	0.06949	7.3591e-57	0.437	1e-275	6.1022e-07	0.15801	7.9061e-27	0.26682	0.00012939
rs2300429	1	196675356	G/A	0.16707	-1.3037	0.069517	9.9901e-57	0.44	3.02e-272	5.91e-07	0.15749	9.5495e-27	0.26757	0.00012956
rs6689009	1	196698463	A/G	0.16707	-1.3037	0.069512	9.9062e-57	0.439	2.19e-273	5.9076e-07	0.15731	9.4986e-27	0.26759	0.0001295
rs12144939	1	196698945	G/T	0.16707	-1.3037	0.069512	9.9062e-57	0.439	2.19e-273	5.9076e-07	0.15731	9.4986e-27	0.26759	0.0001295
rs33915960	1	196676713	G/T	0.16707	-1.3037	0.069512	9.9062e-57	0.44	2.29e-272	5.9076e-07	0.15731	9.4986e-27	0.26759	0.0001295
rs6677604	1	196686918	G/A	0.16707	-1.3037	0.069512	9.9062e-57	0.44	3.02e-272	5.9076e-07	0.15731	9.4986e-27	0.26759	0.0001295
rs35617250	1	196679682	C/T	0.16707	-1.3037	0.069512	9.9062e-57	0.44	7.59e-272	5.9076e-07	0.15731	9.4986e-27	0.26759	0.0001295
rs6677460	1	196684575	A/G	0.16706	-1.3038	0.069513	9.8097e-57	0.44	4.27e-272	5.9113e-07	0.15746	9.5288e-27	0.26764	0.00012922
rs60642321	1	196822368	A/G	0.16826	-1.3125	0.069912	8.2423e-57	0.422	1.78e-295	9.6221e-07	0.16363	3.1809e-27	0.26946	0.00013818
rs115094736	1	196821380	T/G	0.16829	-1.3128	0.069925	8.1292e-57	0.422	9.55e-297	9.6868e-07	0.16347	3.2319e-27	0.27018	0.00013862
rs58175074	1	196820080	A/G	0.16659	-1.3141	0.071349	2.8899e-55	0.418	3.55e-298	8.9367e-07	0.15518	3.8147e-27	0.27164	0.00013563
rs7537588	1	196962982	A/G	0.060096	0.94654	0.14107	6.6961e-11	1.894	1.39e-53	0.0071338	0.69643	1.4121e-06	0.27174	0.013952
rs1855115	1	197046782	C/A	0.060046	0.9474	0.14118	6.6733e-11	1.894	1.7e-53	0.0071129	0.69797	1.4142e-06	0.27211	0.01404
rs11805258	1	196731034	T/C	0.30997	-0.61577	0.072321	3.4477e-16	0.583	1.74e-175	0.019389	0.26564	0.012509	0.27293	0.95733
rs2019727	1	196674714	T/A	0.16719	-1.3044	0.069536	9.641e-57	0.44	4.9e-273	6.2662e-07	0.15529	9.1587e-27	0.27316	0.00013506
rs79395742	1	196737225	A/G	0.14142	-1.3767	0.087791	1.617e-43	0.393	4.9e-250	5.4547e-05	0.1867	5.077e-17	0.27763	0.00049952
rs10801575	1	196852781	T/C	0.31494	0.48267	0.071176	4.3061e-11	1.632	7.24e-152	0.066159	0.19425	0.097687	0.27773	0.36814
rs74137307	1	196737258	T/C	0.14139	-1.3768	0.087794	1.5956e-43	0.393	7.94e-250	5.4493e-05	0.18688	5.099e-17	0.27784	0.00049855
rs200254821	1	196733217	TA/T	0.13689	-1.2774	0.09385	6.3679e-35	0.413	7.08e-213	0.0885	0.50415	2.2099e-10	0.28662	0.0030958
rs55901582	1	196880414	G/A	0.31656	-0.47002	0.0705	8.7174e-11	0.616	1.45e-149	0.085582	0.21697	0.090931	0.30018	0.41035
rs9427922	1	196880607	C/T	0.31657	-0.46999	0.0705	8.7376e-11	0.616	1.45e-149	0.085582	0.21685	0.090773	0.30024	0.41039
rs6428375	1	196872802	T/C	0.31674	0.47151	0.070519	7.7421e-11	1.623	1.2e-149	0.083348	0.23155	0.096784	0.304	0.41265
rs6663209	1	196872515	G/C	0.31653	0.47126	0.070496	7.8068e-11	1.622	2.82e-149	0.085188	0.22027	0.098686	0.30528	0.40861
rs7417769	1	196876458	A/G	0.31662	0.47067	0.070489	8.1868e-11	1.623	6.46e-150	0.08519	0.21741	0.094901	0.30659	0.4093
rs181876674	18	22328704	C/G	0.018981	-1.6214	0.25395	4.7765e-10	0.988	0.846	0.067542	0.084426	0.062453	0.81036	0.1066
rs113632891	1	196731186	C/T	0.16489	-1.2947	0.075939	2.3591e-49	0.421	2.4e-268	1.6725e-06	0.087234	4.1124e-21	0.31398	0.00037974
rs68179252	1	196888362	CA/C	0.3182	-0.49569	0.070096	6.9045e-12	0.614	4.68e-152	0.087202	0.2049	0.10597	0.31595	0.43215
rs7537449	1	196891663	T/C	0.31834	-0.49433	0.070066	7.6626e-12	0.614	4.07e-152	0.087268	0.20067	0.099217	0.31834	0.43345
rs73080140	1	196893396	G/A	0.31838	-0.49391	0.070056	7.9123e-12	0.614	3.98e-152	0.08729	0.19933	0.097282	0.31911	0.43398
rs7522084	1	196896283	C/T	0.31847	-0.49299	0.070033	8.4792e-12	0.614	3.8e-152	0.087402	0.19658	0.09323	0.32076	0.43481
rs1925969	1	196897222	G/A	0.31851	-0.49264	0.070024	8.7034e-12	0.614	3.8e-152	0.087456	0.19558	0.091744	0.32138	0.43513
rs148235292	1	196814850	T/A	0.16718	-1.3763	0.072622	1.3917e-57	0.41	1.23e-284	7.6479e-06	0.19775	1.6789e-22	0.32661	0.00055367
rs149369377	1	196819479	A/G	0.16311	-1.282	0.074492	4.7736e-50	0.418	7.59e-295	9.9784e-07	0.15261	4.9191e-26	0.32976	0.00012631
rs189303003	1	196734799	A/G	0.039975	-2.006	0.22217	7.4594e-18	0.263	7.08e-115	0.070043	0.46074	9.3111e-11	0.35479	0.11739
rs6678066	1	197221904	A/G	0.10402	0.87027	0.10655	4.1802e-15	1.714	1.11e-66	0.0050125	0.28499	8.7114e-11	0.35813	0.0047474
rs1764796	1	197263972	C/T	0.10409	0.87126	0.10652	3.8593e-15	1.721	1.42e-67	0.0050266	0.28611	8.4214e-11	0.36085	0.0047139
rs60939686	1	196817757	G/T	0.28078	-0.71479	0.07568	3.0408e-19	0.512	1.78e-237	0.032219	0.17145	0.84901	0.36771	0.28067
rs12567409	1	196817767	G/C	0.28079	-0.71477	0.075679	3.0462e-19	0.512	1.55e-237	0.032204	0.17142	0.84895	0.3678	0.28069
rs9427655	1	196937951	A/G	0.11226	-1.0512	0.10174	2.481e-22	0.475	2e-142	0.0001316	0.19433	1.5505e-13	0.37497	0.00026711
rs199589385	1	197004731	C/CT	0.10876	1.0039	0.10632	3.1003e-19	1.626	1.64e-57	0.0011123	0.86214	1.3035e-14	0.37524	4.3455e-05
rs2786114	1	197302717	T/C	0.10277	0.92627	0.10579	5.81e-17	1.667	2.55e-62	0.013468	0.32266	9.3039e-11	0.37766	0.0027904
rs73080175	1	196937331	G/A	0.11214	-1.0514	0.10174	2.4353e-22	0.472	8.32e-144	0.00013249	0.19385	1.6113e-13	0.38008	0.00028543
rs76258418	1	196815863	C/T	0.14147	-1.3483	0.091105	8.1593e-40	0.378	2.09e-266	5.558e-05	0.28822	6.0532e-17	0.38014	0.0033935
esv2672625	1	196772601	G/<DEL>	0.1585	-1.2472	0.084822	2.0415e-39	0.42	1.7e-245	3.5482e-05	0.2647	3.0373e-14	0.38258	0.0012448
rs10922150	1	196917552	T/C	0.31626	-0.46932	0.071232	1.4058e-10	0.611	9.55e-153	0.078575	0.1662	0.047684	0.38376	0.39015
rs3906115	1	196894534	A/T	0.31668	-0.49905	0.070074	4.9999e-12	0.613	2.09e-152	0.087164	0.19768	0.10675	0.38385	0.31422
rs7548145	1	196935696	T/C	0.11194	-1.0519	0.10174	2.3234e-22	0.472	1.66e-144	0.00013362	0.19236	1.7781e-13	0.38875	0.00032154
rs35473140	1	196892534	G/A	0.31579	-0.50393	0.070384	3.9158e-12	0.61	6.61e-153	0.099006	0.17995	0.12473	0.3907	0.34247
rs12723250	1	196930094	C/T	0.31612	-0.46789	0.071251	1.6042e-10	0.611	1.45e-152	0.078835	0.16326	0.045701	0.39256	0.38371
rs12727781	1	196927788	A/G	0.31611	-0.46795	0.07125	1.5955e-10	0.611	6.61e-153	0.078836	0.16325	0.045752	0.3929	0.38403
rs35593284	1	196921525	T/C	0.31611	-0.46798	0.071251	1.5919e-10	0.611	4.47e-153	0.078866	0.16328	0.045777	0.39294	0.38404
rs34137493	1	196924847	G/GC	0.31611	-0.46798	0.071251	1.5919e-10	0.611	4.57e-153	0.078866	0.16328	0.045777	0.39294	0.38404
rs3748556	1	196926956	C/T	0.31611	-0.46798	0.071251	1.5919e-10	0.611	5.62e-153	0.078866	0.16328	0.045777	0.39294	0.38404
rs79654026	1	196725939	A/G	0.16	-1.3232	0.073361	1.2942e-53	0.406	2e-281	9.4968e-07	0.071528	3.3866e-25	0.39413	0.00029797
rs9427938	1	196933245	C/T	0.11178	-1.0524	0.1017	2.1814e-22	0.471	1.82e-145	0.00013432	0.18985	2.0308e-13	0.39675	0.00036294
rs67866095	1	196926584	CT/C	0.11175	-1.0529	0.10171	2.1142e-22	0.469	3.24e-146	0.0001355	0.19038	2.0005e-13	0.39701	0.00036465
rs12759472	1	196719947	T/C	0.10502	-1.1281	0.10269	1.0435e-24	0.448	1.29e-152	0.00019273	0.10943	2.9348e-15	0.39715	0.0012041
rs7529347	1	196923315	C/T	0.1117	-1.0538	0.10174	1.9999e-22	0.47	7.41e-146	0.00013859	0.19233	1.9652e-13	0.39715	0.00036846
rs9427935	1	196925076	G/A	0.11174	-1.0532	0.10172	2.0696e-22	0.47	6.17e-146	0.00013659	0.19128	1.9884e-13	0.39717	0.0003661
rs6674522	1	196916359	G/C	0.11157	-1.0614	0.1018	1.1396e-22	0.469	1.38e-146	0.00014197	0.18704	1.211e-13	0.39949	0.00042756
rs9427929	1	196912243	C/G	0.11154	-1.0633	0.1018	9.7852e-23	0.468	6.61e-147	0.00014283	0.18479	1.0502e-13	0.40038	0.00044879
rs9427648	1	196911048	G/A	0.11151	-1.065	0.10179	8.464e-23	0.467	1.82e-147	0.00014398	0.1827	9.144e-14	0.40132	0.00047163
rs9427927	1	196909513	C/T	0.11146	-1.067	0.10176	7.0184e-23	0.467	7.76e-148	0.00014595	0.17981	7.5611e-14	0.40285	0.00050893
rs59176524	1	196817894	TA/T	0.29053	-0.70798	0.073855	1.0062e-19	0.522	2.75e-229	0.015064	0.21451	0.68043	0.40692	0.34501
rs559092	1	196892934	C/T	0.26068	-0.50553	0.076943	1.5728e-10	0.613	1.48e-129	0.021715	0.21042	0.022133	0.40851	0.6576
rs66681077	1	197166080	T/TC	0.10734	0.91805	0.1044	4.3897e-17	1.724	2.3e-71	0.004046	0.35912	1.6194e-11	0.41245	0.0006545
1:197166081:C	1	197166081	C/CT	0.10734	0.91806	0.1044	4.3849e-17	1.724	2.35e-71	0.0040459	0.35895	1.6185e-11	0.4125	0.00065534
esv2672010	1	196733401	G/<DEL>	0.16247	-1.3144	0.074767	1.2155e-51	0.413	3.72e-285	1.2245e-05	0.18613	1.5651e-21	0.41279	0.00063178
rs76548504	1	196813213	G/A	0.28445	-0.7089	0.075172	3.4094e-19	0.52	1.86e-221	0.031543	0.27603	0.86565	0.42096	0.31394
rs510135	1	197187779	C/T	0.10708	0.91915	0.10421	3.6025e-17	1.69	8.51e-67	0.0040528	0.30813	1.4088e-11	0.42356	0.00099877
rs72012741	1	196942932	TTATTA/T	0.10332	-1.0547	0.10658	8.6006e-21	0.494	2.57e-118	0.00041356	0.10818	5.2059e-14	0.42385	0.00018732
rs518149	1	197188664	A/G	0.10706	0.91914	0.1042	3.582e-17	1.69	9.73e-67	0.0040552	0.30608	1.403e-11	0.42407	0.0010171
rs668590	1	197220598	A/T	0.10649	0.92309	0.10453	3.3291e-17	1.693	2.04e-66	0.0039567	0.28166	1.4559e-11	0.42485	0.0013097
rs615647	1	197188908	T/C	0.10699	0.91901	0.10413	3.4632e-17	1.689	1.22e-66	0.0040728	0.29386	1.3701e-11	0.42698	0.0011371
rs55650346	1	197170552	TGA/T	0.10797	0.93656	0.10283	4.0969e-18	1.704	2.52e-69	0.0037464	0.33818	7.8283e-12	0.42722	0.00071002
rs568757	1	197218051	G/A	0.10697	0.91889	0.10411	3.4441e-17	1.692	8e-67	0.0040784	0.29052	1.3631e-11	0.4278	0.0011733
rs1764629	1	197216632	A/G	0.10697	0.91889	0.10411	3.4441e-17	1.691	8.22e-67	0.0040784	0.29052	1.3631e-11	0.4278	0.0011733
rs1764800	1	197250615	G/A	0.10697	0.9189	0.10411	3.4449e-17	1.693	5.82e-67	0.0040759	0.29021	1.3641e-11	0.42815	0.001174
rs616675	1	197257556	C/T	0.10698	0.9189	0.10411	3.4459e-17	1.695	3.08e-67	0.0040729	0.29005	1.3629e-11	0.42817	0.0011751
rs571106	1	197256688	G/T	0.10698	0.9189	0.10411	3.4459e-17	1.693	6.3e-67	0.0040729	0.29005	1.3629e-11	0.42817	0.0011751
rs476390	1	197253267	T/C	0.10698	0.9189	0.10411	3.4451e-17	1.693	5.35e-67	0.0040753	0.29015	1.363e-11	0.42821	0.0011749
rs7522952	1	196882344	A/G	0.11017	-1.0795	0.10116	1.4785e-23	0.468	3.39e-146	0.00020288	0.15018	4.5152e-15	0.43024	0.00095573
rs552708	1	197197644	A/G	0.10705	0.91928	0.10412	3.3667e-17	1.69	9.82e-67	0.00408	0.28797	1.3426e-11	0.4306	0.0011792
rs12734390	1	196902876	G/A	0.31679	-0.49391	0.070183	8.586e-12	0.61	1.15e-154	0.075812	0.2023	0.11349	0.43198	0.43174
rs10754219	1	197165186	C/T	0.10385	0.98588	0.10665	1.4455e-18	1.737	8.43e-72	0.001097	0.38916	1.2145e-12	0.43725	0.00010694
rs142094208	1	196808833	G/A	0.28222	-0.70144	0.076479	2.5186e-18	0.525	4.79e-212	0.057893	0.24205	0.55469	0.4412	0.36804
rs6691372	1	196866730	G/T	0.10959	-1.0832	0.10102	9.6085e-24	0.469	7.59e-146	0.00022174	0.14044	1.3899e-15	0.442	0.0009837
rs192418357	3	88452737	G/A	0.0036911	-3.2212	0.56002	1.7577e-08	1.129	0.421	0.36103	NA	0.057774	0.94684	0.81847
rs4915378	1	197161212	T/G	0.10373	0.98357	0.10664	1.6957e-18	1.756	6.85e-75	0.0010594	0.41387	1.27e-12	0.44587	9.1626e-05
rs4915379	1	197161428	T/C	0.10372	0.98369	0.10664	1.6832e-18	1.756	1.69e-74	0.0010611	0.41311	1.2633e-12	0.44589	9.2092e-05
rs141392598	11	123299950	T/C	0.010423	-2.7372	0.46255	7.0397e-09	1.129	0.227	0.32851	NA	0.057374	0.7217	0.8701
rs200387044	1	196658152	GAAAA/G	0.10689	-1.1501	0.11141	2.6605e-22	0.417	5.75e-193	1.2189e-05	0.25581	2.1224e-16	0.44921	0.0051556
rs10801594	1	197160308	G/C	0.10366	0.98127	0.1066	1.9423e-18	1.759	9.06e-76	0.0010491	0.4279	1.3287e-12	0.4521	8.5227e-05
rs6428390	1	197159112	C/G	0.10365	0.98079	0.10658	1.9924e-18	1.757	2.17e-75	0.0010497	0.43092	1.3449e-12	0.4531	8.3784e-05
rs13397129	2	172999853	C/T	0.013101	-2.6019	0.45046	1.5394e-08	1.004	0.957	0.041824	NA	0.047206	0.26829	0.17123
rs5779859	1	197120018	TA/T	0.10322	0.97807	0.10653	2.3328e-18	1.762	1.87e-76	0.0011094	0.45602	1.5752e-12	0.46051	7.3722e-05
rs7523013	1	197153188	A/G	0.10349	0.97791	0.10651	2.3366e-18	1.758	3.77e-75	0.0010548	0.44641	1.4761e-12	0.46276	7.6878e-05
rs7520503	1	197152989	A/G	0.1035	0.97778	0.10651	2.3554e-18	1.759	2.86e-76	0.0010517	0.44673	1.4797e-12	0.46284	7.6679e-05
rs141022541	1	197130577	T/TTTGTTAAATATTA	0.10367	0.97593	0.10644	2.5731e-18	1.768	3.33e-77	0.0010686	0.46508	1.6069e-12	0.46468	6.8315e-05
rs1415217	1	197151246	C/T	0.10346	0.97674	0.10648	2.4919e-18	1.759	3.3e-76	0.0010547	0.45176	1.533e-12	0.46514	7.4672e-05
rs7513826	1	197150638	A/G	0.10343	0.97638	0.10646	2.5315e-18	1.755	7.66e-75	0.0010577	0.45329	1.5514e-12	0.4669	7.4187e-05
rs7554890	1	197148618	T/G	0.10342	0.97548	0.10644	2.6568e-18	1.759	1.79e-76	0.001059	0.45753	1.6033e-12	0.46842	7.2509e-05
rs7554995	1	197148761	T/C	0.10341	0.9757	0.10645	2.6238e-18	1.755	6.73e-75	0.0010606	0.45635	1.5872e-12	0.4685	7.2956e-05
rs7554802	1	197148599	T/C	0.10341	0.97542	0.10644	2.6647e-18	1.759	2.03e-76	0.0010594	0.45746	1.6025e-12	0.4687	7.2558e-05
rs1556763	1	197152149	A/C	0.10307	0.98104	0.10689	2.3981e-18	1.764	3.16e-76	0.0011192	0.44767	1.587e-12	0.46919	7.1419e-05
rs4342879	1	197131655	T/C	0.10339	0.9744	0.10642	2.8326e-18	1.758	5.05e-76	0.0010673	0.46309	1.6818e-12	0.47045	7.0778e-05
rs1971579	1	196887181	T/G	0.29454	-0.56671	0.071517	2.3174e-14	0.597	3.09e-160	0.23447	0.33846	0.70095	0.47064	0.18664
rs4350226	1	197132378	G/A	0.10338	0.97445	0.10642	2.8191e-18	1.759	1.19e-75	0.001068	0.46289	1.6782e-12	0.4707	7.088e-05
rs6701681	1	197135792	G/A	0.10339	0.97428	0.10641	2.8464e-18	1.758	2.05e-76	0.0010656	0.46327	1.6899e-12	0.47088	7.0659e-05
rs10732296	1	197137151	A/G	0.10339	0.97425	0.10641	2.8504e-18	1.758	2.05e-76	0.0010653	0.46332	1.6907e-12	0.47095	7.064e-05
rs13387007	2	172997211	G/A	0.013299	-2.5762	0.44912	1.9173e-08	1.009	0.91	0.042737	NA	0.047117	0.27789	0.16702
rs72784798	5	117260378	A/T	0.017379	-2.0852	0.34879	5.006e-09	0.883	0.172	0.84026	0.26878	0.045036	0.90322	0.99525
rs9973462	2	172999262	G/A	0.013299	-2.5939	0.44966	1.6044e-08	1.009	0.902	0.041132	NA	0.044843	0.27333	0.16405
rs10190859	2	173001776	A/G	0.013263	-2.6112	0.45006	1.3368e-08	1.01	0.892	0.039645	NA	0.042486	0.27555	0.16168
rs117920779	10	11717962	T/C	0.010215	-2.2242	0.38761	1.8936e-08	0.921	0.458	0.40708	NA	0.03752	0.44021	0.66026
rs10732295	1	197136645	T/C	0.10339	0.97425	0.10641	2.8504e-18	1.756	5.12e-76	0.0010653	0.46332	1.6907e-12	0.47095	7.064e-05
rs7626810	3	88310024	C/T	0.014409	1.6651	0.29777	4.1754e-08	1.032	0.605	0.94807	0.58087	0.033767	0.66338	0.49151
rs11257241	10	11719655	G/A	0.013012	-2.007	0.3418	9.0891e-09	0.934	0.459	0.2953	NA	0.032938	0.3359	0.45441
rs199506311	1	197139389	A/AC	0.10338	0.97413	0.1064	2.8586e-18	1.754	9.42e-76	0.0010632	0.46301	1.6812e-12	0.47149	7.0591e-05
rs6797270	3	88311239	A/G	0.014163	1.668	0.29734	3.7922e-08	1.031	0.618	0.95627	0.57579	0.032744	0.68706	0.4962
1:197130741:T	1	197130741	T/TGAAG	0.10352	0.97441	0.10647	2.9207e-18	1.761	1.24e-75	0.0010627	0.46179	1.7323e-12	0.4717	7.1427e-05
rs11128029	3	88312086	A/G	0.014139	1.6684	0.29721	3.7179e-08	1.031	0.619	0.95509	0.57698	0.032656	0.68934	0.49968
rs4859007	3	88311985	T/A	0.014144	1.6685	0.29723	3.7174e-08	1.031	0.619	0.95512	0.5767	0.03263	0.68905	0.49871
rs112404757	1	197130742	G/GAAGT	0.10352	0.97441	0.10647	2.9207e-18	1.761	1.25e-75	0.0010627	0.46179	1.7323e-12	0.4717	7.1427e-05
rs117124447	10	11719293	C/T	0.013141	-2.0099	0.34201	8.8403e-09	0.933	0.458	0.29675	NA	0.0324	0.33473	0.46285
rs11257239	10	11717868	G/T	0.013096	-2.0208	0.34291	8.0661e-09	0.933	0.459	0.29708	NA	0.031452	0.34122	0.46075
rs2125220	3	88316826	A/G	0.014013	1.6759	0.29524	2.6525e-08	1.032	0.61	0.94796	0.59375	0.030385	0.72402	0.5327
rs147865270	12	26937228	C/G	0.02496	-1.4356	0.24809	1.4537e-08	1.03	0.653	0.53984	0.96962	0.029997	0.1376	0.25594
rs58035871	5	167793548	A/G	0.011239	-4.9357	0.69625	6.1709e-12	0.862	0.369	0.30971	NA	0.029709	0.89807	0.3676
rs75371264	2	157149188	G/A	0.015379	-2.1221	0.36697	1.4847e-08	1.022	0.78	0.091632	0.78242	0.029536	0.80445	0.64917
rs6656448	1	197143278	C/T	0.10337	0.97409	0.1064	2.8573e-18	1.756	6.03e-76	0.0010644	0.46313	1.6796e-12	0.47174	7.0506e-05
rs55838065	2	157016398	G/A	0.016335	-2.0948	0.36286	1.5671e-08	1.03	0.714	0.097292	0.80633	0.028315	0.66855	0.74674
rs6779915	3	88365050	T/C	0.01372	1.6885	0.30123	3.8863e-08	1.033	0.604	0.77204	0.80771	0.027329	0.85678	0.76958
rs199815937	1	197143279	A/ATC	0.10337	0.97409	0.1064	2.8573e-18	1.756	6.03e-76	0.0010644	0.46313	1.6796e-12	0.47174	7.0506e-05
rs6669113	1	197143279	A/C	0.10337	0.97409	0.1064	2.8573e-18	1.756	6.03e-76	0.0010644	0.46313	1.6796e-12	0.47174	7.0506e-05
rs200758557	3	88361059	A/ACT	0.01369	1.6897	0.3006	3.5728e-08	1.035	0.592	0.77469	0.81192	0.026663	0.86749	0.7732
rs1463472	3	88360880	G/A	0.013686	1.69	0.30057	3.5394e-08	1.035	0.592	0.77507	0.81201	0.026575	0.86846	0.77318
rs9460866	6	23323232	A/G	0.010208	-3.3488	0.47575	8.4987e-12	0.896	0.275	0.18432	NA	0.024796	0.79395	0.66248
rs10429911	1	197146144	A/C	0.10337	0.97408	0.1064	2.8593e-18	1.759	1.64e-76	0.0010646	0.46304	1.6787e-12	0.47193	7.0591e-05
rs10801593	1	197144383	T/G	0.10337	0.97408	0.1064	2.8593e-18	1.758	1.79e-76	0.0010646	0.46304	1.6787e-12	0.47193	7.0591e-05
rs5029273	1	197145382	C/G	0.10337	0.97408	0.1064	2.8593e-18	1.756	4.53e-76	0.0010646	0.46304	1.6787e-12	0.47193	7.0591e-05
rs66984092	1	197130745	T/G	0.10337	0.97408	0.1064	2.8593e-18	1.768	5.58e-76	0.0010646	0.46304	1.6787e-12	0.47193	7.0591e-05
rs4244141	1	197143618	G/A	0.10337	0.97408	0.1064	2.8593e-18	1.756	2.57e-75	0.0010646	0.46304	1.6787e-12	0.47193	7.0591e-05
rs2199014	3	88347310	G/T	0.013444	1.6965	0.29596	1.9597e-08	1.04	0.526	0.79167	0.83987	0.023334	0.93637	0.79539
rs62269291	3	88342906	T/C	0.013399	1.6961	0.29576	1.9295e-08	1.041	0.517	0.79364	0.84434	0.023332	0.94392	0.79873
rs10922137	1	196817963	G/A	0.26772	-0.77105	0.076546	2.0524e-21	0.499	2.63e-241	0.14678	0.15714	0.35265	0.49054	0.10772
rs936363	3	88327790	A/G	0.013239	1.6947	0.29494	1.8162e-08	1.043	0.492	0.80123	0.84645	0.022979	0.96449	0.8087
rs7637755	3	88329186	C/T	0.013274	1.6944	0.29491	1.8199e-08	1.043	0.492	0.79794	0.8546	0.022977	0.96032	0.80751
rs58557959	7	16543230	A/T	0.0038161	-3.0742	0.54983	4.1897e-08	1.014	0.87	0.34317	NA	0.022892	0.67454	0.45198
rs146093852	1	196811860	T/C	0.29433	-0.70363	0.073331	9.3597e-20	0.524	5.13e-226	0.056653	0.24613	0.6811	0.49099	0.46435
rs12734260	1	196865417	G/T	0.10809	-1.0655	0.104	5.0648e-22	0.469	8.32e-144	0.00032227	0.1363	2.219e-15	0.49177	0.00068987
rs76453984	7	16542937	C/A	0.0037764	-3.1065	0.55261	3.5612e-08	1.02	0.819	0.34225	NA	0.022389	0.67768	0.4507
rs2061371	3	88335282	T/C	0.013365	1.7072	0.29488	1.4316e-08	1.042	0.499	0.79148	0.8553	0.021949	0.96031	0.79971
rs114548449	2	157080501	A/T	0.015865	-2.1358	0.36588	1.0985e-08	1.042	0.598	0.064469	0.83074	0.021598	0.67819	0.77401
rs118053131	7	27472259	T/C	0.0038918	-3.3219	0.55158	3.8993e-09	1.034	0.75	0.1803	NA	0.019662	0.45875	0.041054
rs114391980	2	157044009	A/G	0.015803	-2.1391	0.36549	1.0101e-08	1.039	0.621	0.059874	0.84792	0.019118	0.61489	0.83507
rs145473068	12	110742824	C/T	0.00597	-2.7554	0.46922	9.0561e-09	1.025	0.783	0.61809	NA	0.015695	0.12933	0.53795
rs78319228	2	157375817	A/T	0.015025	-2.6739	0.40134	8.9708e-11	1.058	0.56	0.22751	0.88127	0.014304	0.6191	0.73437
rs181389247	10	129875657	C/T	0.0040024	-3.0722	0.55223	4.8624e-08	1.148	0.243	0.40691	NA	0.013844	0.10689	0.29832
rs180729114	8	15172747	T/A	0.0081442	-2.157	0.37331	1.5227e-08	1.085	0.38	0.023198	0.70847	0.012071	0.61469	0.98497
rs189561122	8	15181780	G/T	0.0081106	-2.1819	0.37496	1.2167e-08	1.088	0.365	0.020938	0.71634	0.011631	0.62003	0.99496
rs61819113	1	197133927	A/C	0.11076	0.96072	0.10885	3.4392e-17	1.71	2.64e-64	0.00071875	0.42955	1.0336e-10	0.49763	0.00012147
rs114278508	2	157267528	G/A	0.014394	-2.4463	0.38171	4.1421e-10	0.972	0.772	0.018644	0.58299	0.011266	0.91325	0.72344
rs117846666	20	41098906	A/G	0.0043654	-3.2568	0.56619	1.7558e-08	0.964	0.765	0.74357	NA	0.010614	0.65697	0.85522
rs7541682	1	196932854	C/T	0.31486	-0.47327	0.071076	9.1769e-11	0.61	4.68e-153	0.070623	0.17668	0.068058	0.50326	0.39176
rs112484649	18	22298546	T/C	0.0077728	-2.2256	0.38826	1.957e-08	0.936	0.573	0.15902	0.48443	0.010521	0.20598	0.12055
rs9427652	1	196927771	T/A	0.31491	-0.47273	0.071039	9.4027e-11	0.609	5.37e-154	0.070243	0.17592	0.067913	0.50403	0.39096
rs66511405	1	196926527	G/C	0.3149	-0.47276	0.071039	9.3856e-11	0.609	1.95e-154	0.070265	0.17594	0.067942	0.50406	0.39096
rs3828032	1	196920178	C/T	0.3149	-0.47276	0.071039	9.3856e-11	0.609	2.19e-154	0.070265	0.17594	0.067942	0.50406	0.39096
rs80083895	13	71554314	A/T	0.0049171	-2.9879	0.51625	1.4448e-08	0.874	0.303	0.61232	NA	0.010393	0.51267	0.79928
rs9427934	1	196922860	G/A	0.3149	-0.47276	0.071039	9.3856e-11	0.609	2.82e-154	0.070265	0.17594	0.067942	0.50406	0.39096
rs3748555	1	196926973	C/A	0.3149	-0.47276	0.071039	9.3856e-11	0.609	4.57e-154	0.070265	0.17594	0.067942	0.50406	0.39096
rs147513075	9	98346635	G/T	0.013082	-1.8451	0.30988	5.733e-09	0.947	0.504	0.029955	0.25053	0.01026	0.52789	0.75185
rs1819267	1	196899625	A/G	0.33222	-0.47237	0.069975	5.2114e-11	0.6	1.45e-168	0.0039057	0.79326	0.004425	0.51033	0.91656
rs117561165	20	41096739	G/A	0.0043233	-3.2718	0.56916	1.7921e-08	0.965	0.768	0.74736	NA	0.0099419	0.65511	0.83612
rs181005746	7	134716601	G/C	0.0040144	-3.4672	0.59734	1.319e-08	1.048	0.636	0.01759	NA	0.0098083	0.40326	0.21504
rs112712822	1	234674525	C/T	0.0052163	-3.3835	0.47483	4.8807e-12	0.928	0.606	0.57737	NA	0.0017899	0.37014	0.56738
rs138888836	10	129905906	C/A	0.0036106	-3.1101	0.54543	2.3055e-08	1.135	0.278	0.41462	NA	0.009732	0.17711	0.28707
rs145401257	2	59713527	T/A	0.0041923	-4.1734	0.57777	2.5935e-12	1.425	0.0253	0.025824	NA	0.0094574	0.19054	0.18242
rs79608047	9	98348292	C/T	0.01299	-1.875	0.31139	3.925e-09	0.948	0.51	0.028012	0.25511	0.0092009	0.5303	0.74011
rs34231058	1	196715335	G/A	0.031118	-1.2377	0.19952	1.3828e-09	0.472	3.53e-63	0.039952	0.97345	0.00037272	0.5316	0.34579
rs117459216	16	6731931	C/G	0.014535	-2.7221	0.41524	1.7194e-10	0.977	0.814	0.084944	0.48342	0.0085556	0.096966	0.49534
rs146880006	16	6732030	C/G	0.014531	-2.7227	0.41526	1.7076e-10	0.977	0.814	0.08491	0.48306	0.0085212	0.09688	0.49503
14:37610357:G	14	37610357	G/GA	0.0047452	-3.0014	0.53985	4.9545e-08	0.925	0.637	0.1189	NA	0.0082318	0.37402	0.15261
rs71631868	1	196815711	T/C	0.1633	-1.2848	0.084597	1.957e-41	0.4	1.78e-267	0.0001672	0.72236	4.9733e-13	0.55415	0.0048574
rs75551307	18	22253230	G/A	0.01994	-1.5695	0.24987	8.781e-10	0.966	0.574	0.040804	0.24086	0.0082168	0.75829	0.30287
rs72614109	23	128512402	A/T	0.012677	-1.9107	0.32191	6.363e-09	0.94	0.687	0.40072	0.69461	0.0079159	0.44863	0.86028
rs17106433	14	37609169	T/C	0.0046935	-3.0163	0.54035	4.3986e-08	0.91	0.584	0.11857	NA	0.0078352	0.36899	0.15108
rs9427940	1	196943353	G/T	0.10467	-1.025	0.10651	7.5068e-20	0.502	2.45e-114	0.00029273	0.12142	9.5427e-13	0.56766	0.00016657
rs10545515	1	196854619	TTA/T	0.10135	1.1156	0.11206	5.3235e-21	2.323	2.19e-159	4.6213e-05	0.23142	4.449e-14	0.57263	0.00069818
rs150508652	5	98016656	T/C	0.0042548	-3.0745	0.54524	3.2473e-08	1.044	0.747	0.4625	NA	0.0076839	0.77426	0.20703
rs188027295	17	63241206	T/G	0.0042945	-3.1762	0.52603	3.57e-09	1.135	0.36	0.098126	NA	0.0075613	0.58878	0.93536
rs34650634	1	196944683	A/G	0.10457	-1.0249	0.10643	7.1191e-20	0.502	3.31e-116	0.00030961	0.12674	6.5122e-13	0.58926	0.00017361
rs942588	1	196359639	C/T	0.049447	-1.0419	0.15913	1.8058e-10	0.545	9.44e-44	0.034416	0.65399	0.00015451	0.59241	0.099819
rs9427657	1	196943321	A/G	0.10444	-1.0266	0.10649	6.5543e-20	0.502	1.02e-114	0.00030936	0.1261	6.5941e-13	0.59655	0.00018622
rs139121883	6	152514955	A/G	0.012143	-2.0617	0.35334	1.1143e-08	0.889	0.159	0.3723	NA	0.0075328	0.62505	0.0021431
rs1012199	14	37607361	G/A	0.0046334	-3.0376	0.54122	3.738e-08	0.911	0.588	0.11997	NA	0.0072791	0.37252	0.15193
rs9427656	1	196943020	A/T	0.1044	-1.027	0.1065	6.4321e-20	0.501	5.62e-115	0.00030931	0.12591	6.6244e-13	0.59864	0.00018991
rs74696321	1	196821120	G/A	0.14658	-1.2678	0.077916	5.0668e-46	0.441	1.55e-245	2.4804e-05	0.095787	2.581e-23	0.61154	0.00080396
rs147873490	14	37606282	T/C	0.0045817	-3.063	0.54328	3.2607e-08	0.9	0.545	0.11969	NA	0.0069554	0.37275	0.15189
rs151321702	15	25699959	T/C	0.0037079	-3.1959	0.55475	1.673e-08	1.038	0.798	0.0012899	NA	0.0068388	0.19622	0.77735
rs191811083	15	25671630	G/A	0.0036695	-3.1965	0.55489	1.6765e-08	1.046	0.758	0.0012856	NA	0.0067529	0.19359	0.78309
rs140672992	15	25669653	C/T	0.0036671	-3.1959	0.5549	1.6878e-08	1.047	0.756	0.001281	NA	0.0067484	0.19311	0.78359
rs71524417	1	196424797	G/C	0.030659	-1.3303	0.21313	1.1076e-09	0.513	7e-30	0.094686	0.90941	1.6566e-05	0.61733	0.33556
rs148622347	16	6750827	A/G	0.014964	-2.7389	0.42589	3.6275e-10	1.017	0.869	0.081459	0.090572	0.0067479	0.20982	0.7394
rs147235507	15	25665640	T/C	0.0036647	-3.1978	0.55507	1.6724e-08	1.047	0.753	0.0012855	NA	0.006742	0.19322	0.78443
rs10754207	1	196824278	A/G	0.10992	1.0362	0.1019	9.4368e-22	2.103	6.92e-144	0.0002035	0.1488	2.4905e-14	0.6209	0.0011128
rs2994256	1	196353721	T/C	0.031144	-1.3359	0.21538	1.3925e-09	0.533	5.87e-29	0.13333	0.98745	3.6126e-05	0.62401	0.31053
rs141429266	15	25648653	A/C	0.0036623	-3.2	0.55525	1.6543e-08	1.047	0.754	0.0012815	NA	0.0067138	0.19305	0.78609
rs12134598	1	196681001	T/G	0.14543	-1.2596	0.077456	5.4847e-46	0.462	1.15e-224	1.7362e-05	0.089427	9.0124e-23	0.64217	0.00079988
rs56322345	1	196684574	C/T	0.14542	-1.2597	0.077458	5.44e-46	0.462	8.91e-225	1.7373e-05	0.089528	9.0394e-23	0.64227	0.00079833
rs71567584	1	196599502	AC/A	0.050203	-1.0489	0.15036	1.2698e-11	0.532	2.44e-50	0.024709	0.81555	3.5973e-06	0.64901	0.097625
rs180792773	15	25628878	A/G	0.0036599	-3.2026	0.55563	1.6468e-08	1.046	0.76	0.0012761	NA	0.0066847	0.19289	0.78791
rs142135993	15	25593760	A/C	0.0036563	-3.2072	0.55619	1.625e-08	1.044	0.769	0.0012721	NA	0.0066446	0.1931	0.79061
rs145980196	15	25609484	G/T	0.0036563	-3.2072	0.55619	1.625e-08	1.045	0.765	0.0012721	NA	0.0066446	0.1931	0.79061
rs148642587	15	25609531	C/T	0.0036563	-3.2072	0.55619	1.625e-08	1.045	0.765	0.0012721	NA	0.0066446	0.1931	0.79061
rs71631856	1	196547036	C/T	0.049254	-1.097	0.15481	6.3034e-12	0.528	3.82e-49	0.018618	0.87558	1.079e-05	0.68366	0.10612
1:197088748:T	1	197088748	T/TGC	0.099733	1.0548	0.10851	3.4844e-20	1.805	1.08e-79	0.00063457	0.96656	4.6295e-14	0.68463	3.2205e-05
rs35250302	1	197088749	G/GCC	0.099733	1.0548	0.10851	3.4844e-20	1.805	1.08e-79	0.00063457	0.96656	4.6295e-14	0.68463	3.2205e-05
rs144615837	15	25547485	T/C	0.0036466	-3.2144	0.55691	1.5771e-08	1.042	0.781	0.0012672	NA	0.0066017	0.1924	0.79258
rs1412638	1	196995638	T/C	0.097387	1.0791	0.10842	5.4057e-21	1.878	5.78e-88	0.00077526	0.65733	1.2183e-14	0.6879	2.3503e-05
rs181351303	15	25526754	C/T	0.0036442	-3.2165	0.55709	1.56e-08	1.041	0.785	0.0012633	NA	0.0065741	0.19223	0.79425
rs146015580	15	25539163	A/G	0.0036442	-3.2165	0.55709	1.56e-08	1.042	0.782	0.0012633	NA	0.0065741	0.19223	0.79425
rs148631902	15	25518431	G/A	0.0036406	-3.2224	0.55764	1.5201e-08	1.045	0.767	0.0012606	NA	0.0065098	0.19171	0.79862
rs145631501	15	25516119	A/T	0.0036394	-3.2242	0.55782	1.5078e-08	1.045	0.765	0.0012622	NA	0.0065044	0.1917	0.79917
rs12092294	1	196966853	G/A	0.095514	1.0865	0.10875	3.9856e-21	1.889	1.78e-88	0.00079602	0.91422	1.4528e-14	0.73271	3.2138e-05
rs4915148	1	197035538	T/C	0.094474	1.0657	0.10971	3.659e-20	1.886	2.22e-88	0.00073878	0.8853	3.9305e-14	0.74109	3.1392e-05
rs200736048	4	158553349	CAAT/C	0.012484	-1.9624	0.3285	5.1323e-09	0.837	0.0396	0.76332	NA	0.0064885	0.28523	0.59767
rs11311263	1	197010737	GC/G	0.095034	1.0851	0.10862	4.0094e-21	1.893	8.93e-90	0.00083872	0.88889	1.7927e-14	0.77809	3.251e-05
rs1115247	1	197037667	A/G	0.094958	1.0868	0.10865	3.6322e-21	1.876	1.45e-87	0.00083441	0.88503	1.7774e-14	0.77957	3.1496e-05
rs6680497	1	197083329	G/A	0.095359	1.0872	0.10872	3.6971e-21	1.877	1.11e-87	0.00085493	0.90615	2.2277e-14	0.7796	2.9056e-05
rs857020	1	197017473	C/T	0.094948	1.0866	0.10866	3.7114e-21	1.893	5.89e-90	0.00083767	0.88535	1.789e-14	0.77966	3.1437e-05
rs857017	1	197019055	T/C	0.094948	1.0866	0.10866	3.7114e-21	1.889	2.82e-89	0.00083767	0.88535	1.789e-14	0.77966	3.1437e-05
rs7411719	1	197085676	T/A	0.095585	1.0858	0.10869	4.0341e-21	1.878	3.98e-88	0.00087455	0.91783	2.6503e-14	0.77966	2.8184e-05
rs10922166	1	197080036	G/C	0.095109	1.0874	0.10869	3.5789e-21	1.877	1.09e-87	0.00084016	0.89332	1.9131e-14	0.77967	3.041e-05
rs148932918	1	225093880	A/T	0.0048966	-3.4704	0.52372	1.1169e-10	1.089	0.361	0.090791	NA	0.014923	0.27617	0.23923
rs10801590	1	197080203	A/C	0.095118	1.0874	0.10869	3.5789e-21	1.882	2.17e-87	0.00084054	0.89375	1.9216e-14	0.77967	3.0358e-05
rs1412631	1	197037237	T/C	0.094954	1.0868	0.10865	3.6327e-21	1.879	3.32e-88	0.00083534	0.88533	1.7783e-14	0.77968	3.1506e-05
rs857026	1	197012194	T/C	0.09495	1.0866	0.10866	3.6911e-21	1.894	5.25e-90	0.00083703	0.88535	1.7866e-14	0.77968	3.1452e-05
rs857027	1	197013464	T/C	0.09495	1.0866	0.10866	3.6911e-21	1.891	1.66e-89	0.00083703	0.88535	1.7866e-14	0.77968	3.1452e-05
rs2026429	1	197079671	C/A	0.095075	1.0873	0.10869	3.5819e-21	1.877	1.09e-87	0.00083866	0.89154	1.8792e-14	0.77969	3.0634e-05
rs1332669	1	197005883	C/T	0.094951	1.0867	0.10866	3.671e-21	1.896	2.92e-90	0.00083638	0.88535	1.7843e-14	0.7797	3.1466e-05
rs857023	1	197007804	C/G	0.094951	1.0867	0.10866	3.671e-21	1.895	3.3e-90	0.00083638	0.88535	1.7843e-14	0.7797	3.1466e-05
rs34490937	1	197004734	T/TG	0.094951	1.0867	0.10866	3.671e-21	1.894	7.89e-90	0.00083638	0.88535	1.7843e-14	0.7797	3.1466e-05
rs857022	1	197007755	A/C	0.094951	1.0867	0.10866	3.671e-21	1.893	1.01e-89	0.00083638	0.88535	1.7843e-14	0.7797	3.1466e-05
rs857021	1	197007479	A/G	0.094951	1.0867	0.10866	3.671e-21	1.892	1.46e-89	0.00083638	0.88535	1.7843e-14	0.7797	3.1466e-05
rs182957070	1	225485811	G/T	0.0048474	-3.5353	0.53691	1.4406e-10	1.111	0.276	0.08663	NA	0.014259	0.25269	0.20684
rs143189725	15	25511258	G/A	0.0036382	-3.2262	0.55801	1.4945e-08	1.047	0.758	0.00126	NA	0.0064752	0.19145	0.80109
rs4915327	1	197079130	T/C	0.095031	1.0872	0.10867	3.5921e-21	1.877	1.1e-87	0.00083699	0.88933	1.8402e-14	0.77972	3.0925e-05
rs1115246	1	197037449	A/G	0.094953	1.0868	0.10865	3.6316e-21	1.878	1.01e-87	0.0008347	0.88527	1.7752e-14	0.77972	3.1506e-05
rs6428384	1	197044821	C/T	0.094957	1.0868	0.10865	3.638e-21	1.88	3.1e-88	0.00083535	0.88545	1.7794e-14	0.77972	3.1516e-05
rs6428383	1	197044770	C/T	0.094957	1.0868	0.10865	3.638e-21	1.88	3.12e-88	0.00083535	0.88545	1.7794e-14	0.77972	3.1516e-05
rs1412639	1	197003593	G/A	0.09495	1.0867	0.10866	3.6698e-21	1.898	2.1e-89	0.00083575	0.8853	1.7812e-14	0.77975	3.1465e-05
rs12039586	1	196997452	C/G	0.094951	1.0867	0.10865	3.6498e-21	1.896	5.25e-90	0.0008351	0.8853	1.7789e-14	0.77977	3.148e-05
rs2336595	1	197000476	T/C	0.094951	1.0867	0.10865	3.6498e-21	1.895	6.18e-90	0.0008351	0.8853	1.7789e-14	0.77977	3.148e-05
rs6703400	1	197078400	T/C	0.094954	1.0868	0.10865	3.6284e-21	1.879	3.67e-88	0.00083453	0.88542	1.7783e-14	0.77978	3.1476e-05
rs138140794	11	12983692	C/T	0.013075	-2.7323	0.47898	2.2776e-08	0.999	0.991	0.11083	0.072879	0.0064152	0.30994	0.88546
rs139031219	15	25492754	T/C	0.0036238	-3.2613	0.56161	1.2986e-08	1.054	0.723	0.001258	NA	0.0063358	0.19052	0.8141
rs10922165	1	197078065	T/C	0.094954	1.0868	0.10865	3.6284e-21	1.877	1.11e-87	0.00083453	0.88542	1.7783e-14	0.77978	3.1476e-05
rs115837407	1	225070275	C/T	0.0045781	-3.4461	0.52706	1.9057e-10	1.098	0.324	0.091842	NA	0.010953	0.23306	0.29162
rs55973455	10	94540852	T/A	0.0050853	-3.2253	0.56896	2.7629e-08	1.109	0.283	0.84958	NA	0.0060488	0.6345	0.92632
rs143413880	1	225059490	T/C	0.0045228	-3.4451	0.52821	2.1007e-10	1.105	0.291	0.092215	NA	0.010481	0.22696	0.29881
rs10648756	1	197078336	C/CAA	0.094954	1.0868	0.10865	3.6284e-21	1.877	1.12e-87	0.00083453	0.88542	1.7783e-14	0.77978	3.1476e-05
rs141414514	1	225030326	G/A	0.0045072	-3.4614	0.53116	2.1729e-10	1.116	0.252	0.09373	NA	0.01073	0.22383	0.29583
rs149127812	1	225014826	A/T	0.0045084	-3.4679	0.53233	2.1982e-10	1.117	0.247	0.093978	NA	0.010915	0.22227	0.29353
rs139631494	1	225017059	G/A	0.0045072	-3.4678	0.53234	2.202e-10	1.117	0.247	0.093936	NA	0.010896	0.22242	0.29371
rs10801588	1	197062923	T/C	0.094953	1.0868	0.10865	3.6291e-21	1.88	3.1e-88	0.00083449	0.88536	1.7774e-14	0.77979	3.1485e-05
rs7539642	1	197063841	A/G	0.094953	1.0868	0.10865	3.6291e-21	1.878	9.55e-88	0.00083449	0.88536	1.7774e-14	0.77979	3.1485e-05
rs189111288	1	225255203	C/T	0.0058534	-3.3144	0.51055	2.522e-10	1.081	0.401	0.14375	NA	0.043119	0.46333	0.1812
rs4915156	1	197062820	A/T	0.094953	1.0868	0.10865	3.6291e-21	1.882	1.98e-87	0.00083449	0.88536	1.7774e-14	0.77979	3.1485e-05
rs144110559	1	225209447	A/C	0.0057632	-3.3365	0.51578	2.896e-10	1.063	0.514	0.14275	NA	0.042937	0.45971	0.1819
rs34961786	1	196992957	GT/G	0.094952	1.0868	0.10865	3.6299e-21	1.899	1.33e-90	0.00083446	0.8853	1.7765e-14	0.77979	3.1494e-05
rs1576878	1	196991325	A/C	0.094952	1.0868	0.10865	3.6299e-21	1.901	8.51e-90	0.00083446	0.8853	1.7765e-14	0.77979	3.1494e-05
rs2336597	1	196993339	A/G	0.094952	1.0868	0.10865	3.6299e-21	1.9	8.51e-90	0.00083446	0.8853	1.7765e-14	0.77979	3.1494e-05
rs202033381	1	197010741	C/T	0.094952	1.0868	0.10865	3.6299e-21	1.893	1.07e-89	0.00083446	0.8853	1.7765e-14	0.77979	3.1494e-05
rs146994659	17	63183283	C/T	0.0041166	-3.3904	0.54649	1.3794e-09	1.158	0.284	0.09241	NA	0.006045	0.58598	0.96839
rs145330070	5	98285921	A/G	0.0039207	-3.1449	0.54399	1.4987e-08	1.061	0.64	0.42123	NA	0.0059842	0.98178	0.31594
rs75045710	9	98357418	G/C	0.012629	-1.9819	0.31574	9.0123e-10	0.936	0.417	0.019615	0.20436	0.0059589	0.54267	0.71439
rs150578473	11	10667006	G/T	0.0046911	-3.0948	0.55022	3.5012e-08	0.989	0.932	0.25023	NA	0.0059205	0.79849	0.74919
rs73313413	10	94543384	A/G	0.0041923	-3.258	0.56376	1.5158e-08	1.131	0.213	0.86914	NA	0.0058462	0.63829	0.92024
rs17107908	10	94550237	A/G	0.0041022	-3.2546	0.56094	1.3355e-08	1.117	0.241	0.84832	NA	0.0056859	0.63639	0.90827
rs112428866	10	94550919	C/T	0.0040877	-3.2541	0.5607	1.324e-08	1.118	0.24	0.84851	NA	0.0056658	0.63435	0.9075
rs12251576	10	94567301	T/G	0.0039387	-3.2564	0.55737	1.0686e-08	1.121	0.235	0.8382	NA	0.0056318	0.65657	0.85886
rs57398920	10	94545850	G/T	0.0043618	-3.2646	0.56206	1.2909e-08	1.124	0.222	0.84152	NA	0.0056259	0.63696	0.93222
rs147770077	4	158691214	CTA/C	0.02268	-1.759	0.28411	1.4823e-09	0.886	0.0804	0.36032	0.72825	0.0055733	0.19746	0.33237
rs9427661	1	196946546	T/C	0.094952	-1.0868	0.10865	3.6299e-21	0.527	1.27e-89	0.00083446	0.8853	1.7765e-14	0.77979	3.1494e-05
rs17107904	10	94548493	A/G	0.0042187	-3.2609	0.56151	1.2968e-08	1.123	0.224	0.84919	NA	0.0055517	0.64425	0.91069
rs9427662	1	196946775	T/C	0.094952	-1.0868	0.10865	3.6299e-21	0.527	1.41e-89	0.00083446	0.8853	1.7765e-14	0.77979	3.1494e-05
rs1170883	1	196951471	C/T	0.094952	-1.0868	0.10865	3.6299e-21	0.527	1.53e-89	0.00083446	0.8853	1.7765e-14	0.77979	3.1494e-05
rs1170880	1	196947314	T/C	0.094952	-1.0868	0.10865	3.6299e-21	0.527	1.59e-89	0.00083446	0.8853	1.7765e-14	0.77979	3.1494e-05
rs148281919	1	225225155	A/C	0.0044591	-3.6304	0.57196	5.9638e-10	1.055	0.595	0.10038	NA	0.019657	0.24859	0.2059
rs6670056	1	196982776	T/C	0.094952	1.0868	0.10865	3.6299e-21	1.896	2.94e-89	0.00083446	0.8853	1.7765e-14	0.77979	3.1494e-05
rs73313415	10	94544564	C/T	0.0041719	-3.2608	0.56296	1.4095e-08	1.136	0.196	0.85713	NA	0.0055097	0.63724	0.91989
rs17107911	10	94551929	C/G	0.0037897	-3.251	0.55809	1.1758e-08	1.116	0.241	0.85212	NA	0.0054584	0.63795	0.89698
rs1412633	1	197027220	C/G	0.094952	1.0868	0.10865	3.6299e-21	1.889	8.89e-89	0.00083446	0.8853	1.7765e-14	0.77979	3.1494e-05
rs113071634	1	234656110	C/T	0.010608	-2.832	0.45239	9.9454e-10	0.997	0.975	0.98423	NA	0.010032	0.5745	0.71483
rs7922080	10	94554004	G/A	0.0037212	-3.2482	0.55782	1.1903e-08	1.116	0.242	0.85266	NA	0.0054485	0.63702	0.89313
rs1759008	1	197026895	A/C	0.094952	1.0868	0.10865	3.6299e-21	1.885	9.68e-89	0.00083446	0.8853	1.7765e-14	0.77979	3.1494e-05
rs1759009	1	197026672	A/G	0.094952	1.0868	0.10865	3.6299e-21	1.89	1.48e-88	0.00083446	0.8853	1.7765e-14	0.77979	3.1494e-05
rs73313422	10	94546247	A/G	0.0042019	-3.2624	0.56192	1.3091e-08	1.106	0.296	0.85872	NA	0.0054205	0.64587	0.91145
rs1759007	1	197027606	A/G	0.094952	1.0868	0.10865	3.6299e-21	1.89	1.56e-88	0.00083446	0.8853	1.7765e-14	0.77979	3.1494e-05
rs73313429	10	94552915	C/T	0.0037476	-3.2502	0.55805	1.1827e-08	1.098	0.322	0.85595	NA	0.0054029	0.63898	0.89521
rs150485945	16	6738290	C/T	0.015335	-2.6779	0.41566	3.3887e-10	0.973	0.775	0.07651	0.10825	0.0053817	0.147	0.65524
rs4915315	1	197059878	G/A	0.094952	1.0868	0.10865	3.6299e-21	1.881	2.04e-88	0.00083446	0.8853	1.7765e-14	0.77979	3.1494e-05
rs10754214	1	197059892	A/G	0.094952	1.0868	0.10865	3.6299e-21	1.88	3e-88	0.00083446	0.8853	1.7765e-14	0.77979	3.1494e-05
rs4915316	1	197059928	A/G	0.094952	1.0868	0.10865	3.6299e-21	1.88	3.01e-88	0.00083446	0.8853	1.7765e-14	0.77979	3.1494e-05
rs5997	1	197030201	T/C	0.094952	1.0868	0.10865	3.6299e-21	1.881	3.71e-88	0.00083446	0.8853	1.7765e-14	0.77979	3.1494e-05
rs10754213	1	197055925	T/C	0.094952	1.0868	0.10865	3.6299e-21	1.878	8.69e-88	0.00083446	0.8853	1.7765e-14	0.77979	3.1494e-05
rs1537319	1	197052804	T/C	0.094952	1.0868	0.10865	3.6299e-21	1.878	8.77e-88	0.00083446	0.8853	1.7765e-14	0.77979	3.1494e-05
rs12677	1	197053373	G/A	0.094952	1.0868	0.10865	3.6299e-21	1.879	8.93e-88	0.00083446	0.8853	1.7765e-14	0.77979	3.1494e-05
rs7554757	1	196973054	A/T	0.094952	1.0868	0.10865	3.6299e-21	1.89	9.08e-88	0.00083446	0.8853	1.7765e-14	0.77979	3.1494e-05
rs184335351	1	196850133	A/G	0.0042584	-3.2345	0.5242	1.6757e-09	0.484	4.38e-14	0.71563	NA	0.00027778	0.020534	0.71024
rs202138965	10	94557631	AC/A	0.0036346	-3.2501	0.55728	1.1312e-08	1.126	0.219	0.85243	NA	0.005331	0.63835	0.89032
rs12241666	10	94566318	C/T	0.003637	-3.2521	0.55721	1.1052e-08	1.129	0.21	0.85632	NA	0.0053239	0.63829	0.88982
rs12267383	10	94559029	C/T	0.0036286	-3.2471	0.5567	1.1272e-08	1.115	0.242	0.85306	NA	0.0053209	0.63683	0.8883
rs184433563	7	50196620	C/A	0.0058786	-2.0728	0.37185	4.5874e-08	1.004	0.983	0.47746	NA	0.0053027	0.88759	0.54986
rs11304177	10	94559713	TA/T	0.0036178	-3.2477	0.55664	1.1175e-08	1.115	0.243	0.85331	NA	0.005297	0.63933	0.88887
rs12241770	10	94560521	C/T	0.0036106	-3.2472	0.55643	1.1095e-08	1.114	0.247	0.85367	NA	0.0052847	0.63845	0.88752
rs112417176	10	94563807	C/A	0.0036238	-3.2484	0.55664	1.1095e-08	1.116	0.241	0.85665	NA	0.0052809	0.6376	0.88913
rs139822833	10	94562927	CTTA/C	0.0036767	-3.2461	0.55655	1.129e-08	1.114	0.249	0.84175	NA	0.0051751	0.62573	0.90282
rs116319929	4	158620082	A/G	0.021662	-1.7279	0.27785	1.2645e-09	0.904	0.142	0.30431	0.78361	0.0050838	0.2391	0.42052
rs6003	1	197031021	C/T	0.094952	1.0868	0.10865	3.6299e-21	1.877	9.08e-88	0.00083446	0.8853	1.7765e-14	0.77979	3.1494e-05
rs75535939	14	37603680	C/T	0.0043077	-3.1311	0.54459	1.7816e-08	0.909	0.578	0.12261	NA	0.0050438	0.3784	0.15256
rs6428387	1	197061557	A/G	0.094952	1.0868	0.10865	3.6299e-21	1.878	9.38e-88	0.00083446	0.8853	1.7765e-14	0.77979	3.1494e-05
rs1412632	1	197036868	G/A	0.094952	1.0868	0.10865	3.6299e-21	1.877	1.02e-87	0.00083446	0.8853	1.7765e-14	0.77979	3.1494e-05
rs17106404	14	37602400	G/A	0.0042752	-3.1401	0.54498	1.6659e-08	0.917	0.614	0.12291	NA	0.00485	0.37856	0.153
rs77266889	18	22260554	G/A	0.0084038	-2.1961	0.37974	1.4813e-08	0.912	0.383	0.13665	0.60444	0.0047664	0.16407	0.098188
rs79972826	2	108865736	T/C	0.032855	-1.3348	0.23446	2.4248e-08	1.099	0.15	0.63713	0.99308	0.0047297	0.84469	0.2424
rs1627765	1	197033043	G/A	0.094952	1.0868	0.10865	3.6299e-21	1.876	1.51e-87	0.00083446	0.8853	1.7765e-14	0.77979	3.1494e-05
rs1759006	1	197031664	T/C	0.094952	1.0868	0.10865	3.6299e-21	1.876	1.53e-87	0.00083446	0.8853	1.7765e-14	0.77979	3.1494e-05
rs114996389	3	99379688	G/T	0.041268	-0.9225	0.16395	3.463e-08	1.037	0.417	0.35492	0.32992	0.0046488	0.63839	0.11886
rs10801587	1	197058380	C/T	0.094952	1.0868	0.10865	3.6299e-21	1.883	1.9e-87	0.00083446	0.8853	1.7765e-14	0.77979	3.1494e-05
rs4915313	1	197049355	G/T	0.094956	1.0868	0.10865	3.6364e-21	1.88	2.89e-88	0.00083511	0.88547	1.7807e-14	0.77979	3.1504e-05
rs10922160	1	197040243	C/T	0.094956	1.0868	0.10865	3.6364e-21	1.88	3.22e-88	0.00083511	0.88547	1.7807e-14	0.77979	3.1504e-05
rs4915309	1	197048781	A/T	0.094956	1.0868	0.10865	3.6364e-21	1.878	8.81e-88	0.00083511	0.88547	1.7807e-14	0.77979	3.1504e-05
rs187885401	10	118355389	C/T	0.0064856	-2.72	0.45345	4.4717e-09	0.882	0.373	0.037808	NA	0.0044653	0.62554	0.35714
rs77996867	14	37599422	T/C	0.0041755	-3.1696	0.54662	1.3615e-08	0.918	0.621	0.12293	NA	0.0043586	0.38353	0.15352
rs4915307	1	197048608	T/C	0.094956	1.0868	0.10865	3.6364e-21	1.878	8.85e-88	0.00083511	0.88547	1.7807e-14	0.77979	3.1504e-05
rs6428385	1	197048391	C/T	0.094956	1.0868	0.10865	3.6364e-21	1.878	9.25e-88	0.00083511	0.88547	1.7807e-14	0.77979	3.1504e-05
rs7530796	1	197044618	T/C	0.094956	1.0868	0.10865	3.6364e-21	1.878	9.51e-88	0.00083511	0.88547	1.7807e-14	0.77979	3.1504e-05
rs7530627	1	197044480	T/C	0.094956	1.0868	0.10865	3.6364e-21	1.878	9.55e-88	0.00083511	0.88547	1.7807e-14	0.77979	3.1504e-05
rs1794010	1	197038613	A/C	0.094956	1.0868	0.10865	3.6364e-21	1.878	9.98e-88	0.00083511	0.88547	1.7807e-14	0.77979	3.1504e-05
rs7530299	1	197044165	T/C	0.094956	1.0868	0.10865	3.6364e-21	1.877	1.2e-87	0.00083511	0.88547	1.7807e-14	0.77979	3.1504e-05
rs1576877	1	197047639	A/G	0.094956	1.0868	0.10865	3.6364e-21	1.883	1.89e-87	0.00083511	0.88547	1.7807e-14	0.77979	3.1504e-05
rs2151133	1	197058036	T/C	0.094954	1.0868	0.10865	3.6213e-21	1.88	2.93e-88	0.00083494	0.88508	1.7745e-14	0.77983	3.1507e-05
rs1953064	1	197064826	A/G	0.094954	1.0868	0.10865	3.6271e-21	1.88	3.15e-88	0.00083452	0.88539	1.7764e-14	0.77985	3.1487e-05
rs3891964	1	197066074	T/C	0.094954	1.0868	0.10865	3.6271e-21	1.88	3.19e-88	0.00083452	0.88539	1.7764e-14	0.77985	3.1487e-05
rs1412640	1	197070815	T/C	0.094954	1.0868	0.10865	3.6271e-21	1.881	1.37e-87	0.00083452	0.88539	1.7764e-14	0.77985	3.1487e-05
rs1170881	1	196949271	G/A	0.094951	-1.0868	0.10865	3.623e-21	0.526	8.04e-90	0.00083442	0.88527	1.7768e-14	0.77987	3.152e-05
rs1170878	1	196959843	G/A	0.094951	-1.0868	0.10865	3.623e-21	0.528	3.58e-88	0.00083442	0.88527	1.7768e-14	0.77987	3.152e-05
rs1855116	1	196961744	G/A	0.094951	-1.0868	0.10865	3.623e-21	0.528	3.85e-88	0.00083442	0.88527	1.7768e-14	0.77987	3.152e-05
rs865071	1	197017976	G/A	0.09495	1.0866	0.10866	3.7167e-21	1.889	2.69e-89	0.00083738	0.8854	1.7931e-14	0.77989	3.1434e-05
rs1759013	1	197023411	T/G	0.094953	1.0868	0.10865	3.6335e-21	1.888	2.93e-89	0.00083424	0.88545	1.7789e-14	0.7799	3.1492e-05
rs1794003	1	197024643	G/A	0.094953	1.0868	0.10865	3.6335e-21	1.887	2.94e-89	0.00083424	0.88545	1.7789e-14	0.7799	3.1492e-05
rs1412634	1	197023156	T/C	0.094953	1.0868	0.10865	3.6335e-21	1.888	1.71e-88	0.00083424	0.88545	1.7789e-14	0.7799	3.1492e-05
rs9427942	1	196946448	G/A	0.094942	-1.0869	0.10866	3.6294e-21	0.526	8.11e-90	0.00083367	0.88514	1.7848e-14	0.78007	3.1644e-05
rs10754215	1	197086669	C/T	0.096041	1.0793	0.10851	5.6704e-21	1.877	3.85e-88	0.00093363	0.94148	4.1607e-14	0.78014	2.7346e-05
rs1034162	1	197088303	G/A	0.096154	1.077	0.10843	6.3789e-21	1.875	6.37e-88	0.00095265	0.94735	4.7476e-14	0.78033	2.7317e-05
rs4915337	1	197091537	A/T	0.096154	1.077	0.10843	6.3789e-21	1.873	1.93e-87	0.00095265	0.94735	4.7476e-14	0.78033	2.7317e-05
rs138095335	6	25994736	C/T	0.010056	-2.883	0.50001	1.6283e-08	1.153	0.2	0.052516	NA	0.0041558	0.018217	0.04243
rs10801591	1	197084143	C/T	0.095518	1.0869	0.10873	3.831e-21	1.879	3.21e-88	0.0008795	0.90039	2.3981e-14	0.78054	2.9033e-05
rs10733087	1	197055782	T/C	0.09496	1.0867	0.10865	3.6374e-21	1.874	3e-87	0.00083639	0.88517	1.7705e-14	0.78066	3.1539e-05
rs9427660	1	196946420	T/A	0.09493	-1.0874	0.10867	3.5097e-21	0.526	6.24e-90	0.0008338	0.88483	1.7823e-14	0.78122	3.1958e-05
rs6694853	1	196946136	A/G	0.094901	-1.0882	0.10869	3.358e-21	0.525	2.43e-90	0.000833	0.8842	1.7908e-14	0.78314	3.2593e-05
rs6657246	1	196946131	G/A	0.094894	-1.0884	0.10869	3.3215e-21	0.525	1.95e-90	0.00083281	0.88404	1.7931e-14	0.78363	3.2754e-05
rs6685259	1	197093098	A/T	0.096105	1.0788	0.10852	5.9716e-21	1.876	1.81e-85	0.00092602	0.94507	4.3499e-14	0.78363	2.6952e-05
rs6657171	1	196946084	G/A	0.094867	-1.0892	0.10871	3.1869e-21	0.524	8.71e-91	0.00083214	0.88344	1.8026e-14	0.78547	3.3382e-05
rs146102995	1	197004158	T/TTTTC	0.095005	1.0874	0.10863	3.4065e-21	1.901	1.01e-89	0.0008442	0.87887	1.7201e-14	0.78613	3.1819e-05
rs7534353	1	197096480	T/G	0.096254	1.0769	0.10846	6.5602e-21	1.872	2.72e-87	0.00092165	0.9519	4.6523e-14	0.78621	2.6233e-05
rs17514317	1	197022093	TCTCA/T	0.095008	1.0869	0.10867	3.6409e-21	1.891	8.85e-90	0.00084576	0.88241	1.7622e-14	0.78623	3.2088e-05
rs201419389	1	197022090	TTC/T	0.095008	1.0869	0.10867	3.6409e-21	1.891	9.14e-90	0.00084576	0.88241	1.7622e-14	0.78623	3.2088e-05
rs7542397	1	197096720	G/A	0.096272	1.0769	0.10846	6.6019e-21	1.874	1.65e-87	0.00091655	0.95274	4.6427e-14	0.78728	2.6041e-05
rs6694672	1	196945789	T/G	0.094838	-1.0899	0.10873	3.0547e-21	0.523	3.85e-91	0.00083154	0.88282	1.8135e-14	0.7874	3.4056e-05
rs6695300	1	197098143	G/C	0.096292	1.0769	0.10847	6.6164e-21	1.875	1e-86	0.00090651	0.9537	4.6042e-14	0.7891	2.5735e-05
rs7541429	1	197099485	A/G	0.096338	1.0767	0.10847	6.7417e-21	1.876	4.91e-88	0.00089877	0.95566	4.5969e-14	0.79051	2.5394e-05
rs6679189	1	197100556	C/A	0.096358	1.0766	0.10848	6.7973e-21	1.876	4.78e-88	0.0008931	0.95653	4.5878e-14	0.79181	2.5176e-05
rs10922169	1	197101105	T/C	0.096371	1.0766	0.10848	6.8362e-21	1.874	1.43e-87	0.00088918	0.95717	4.5815e-14	0.79265	2.5039e-05
rs57407371	1	197048673	G/GT	0.095129	1.0866	0.1087	3.8221e-21	1.884	6.9e-89	0.00088222	0.88068	1.9629e-14	0.79487	3.3445e-05
rs17106396	14	37597006	A/G	0.0040986	-3.1872	0.54794	1.2323e-08	0.919	0.625	0.12465	NA	0.004095	0.38848	0.15538
rs1102176	1	197015798	A/G	0.095138	1.0873	0.10871	3.6452e-21	1.898	6.76e-90	0.00085058	0.88062	1.7393e-14	0.79569	3.3524e-05
rs17106393	14	37596646	C/T	0.0040913	-3.1904	0.54813	1.207e-08	0.919	0.625	0.12424	NA	0.0040564	0.38855	0.15516
rs115449819	6	67654209	C/T	0.0040865	-3.33	0.54387	2.2016e-09	0.793	0.142	0.50331	NA	0.0040185	0.78597	0.90048
rs148928585	6	67656121	C/T	0.0041058	-3.3178	0.54313	2.3877e-09	0.796	0.147	0.50998	NA	0.0040025	0.78201	0.88742
rs77807906	2	108785554	C/T	0.03313	-1.2928	0.23234	4.8368e-08	1.101	0.14	0.69062	0.99684	0.0039423	0.88968	0.25056
rs4915345	1	197102839	A/C	0.096566	1.0752	0.10849	7.6182e-21	1.878	1.55e-87	0.00083769	0.96615	4.5578e-14	0.8046	2.3284e-05
rs877897	1	197103975	G/A	0.096627	1.0747	0.10849	7.902e-21	1.874	1.18e-87	0.00082417	0.96909	4.5859e-14	0.80722	2.2816e-05
rs187279203	3	117372199	T/A	0.0036851	-3.065	0.55055	4.7627e-08	1.023	0.922	0.77858	NA	0.003871	0.33566	0.13181
rs35659894	1	197104149	TA/T	0.096637	1.0747	0.10849	7.9428e-21	1.877	3.61e-88	0.00082218	0.96948	4.587e-14	0.80766	2.2753e-05
rs35785482	1	197103555	G/GA	0.096611	1.0751	0.10849	7.7111e-21	1.88	1.73e-87	0.00082933	0.96704	4.5285e-14	0.80784	2.308e-05
rs116346584	6	67672342	T/C	0.0041226	-3.2967	0.54198	2.7702e-09	0.804	0.164	0.51923	NA	0.0038709	0.77738	0.86302
rs4556392	1	197106249	C/T	0.096687	1.0742	0.10849	8.2212e-21	1.876	3.52e-88	0.00080966	0.97192	4.6037e-14	0.81091	2.2351e-05
rs2151135	1	197106604	C/T	0.096697	1.0741	0.10849	8.2699e-21	1.876	3.5e-88	0.0008075	0.97246	4.6133e-14	0.81139	2.2286e-05
rs1332662	1	197108427	A/G	0.096769	1.0732	0.10848	8.7324e-21	1.878	2.35e-88	0.00079158	0.97583	4.6553e-14	0.8158	2.1769e-05
rs10737687	1	197108693	C/T	0.096785	1.073	0.10847	8.8465e-21	1.876	3.44e-88	0.00078806	0.97658	4.6662e-14	0.81681	2.1654e-05
rs1332663	1	197109042	C/T	0.0968	1.0728	0.10847	8.9613e-21	1.874	1.05e-87	0.00078456	0.97717	4.6877e-14	0.81754	2.1533e-05
rs7516700	1	197110331	T/G	0.096831	1.0724	0.10846	9.1983e-21	1.874	1.05e-87	0.00077797	0.97862	4.7122e-14	0.81948	2.132e-05
rs1888991	1	197110822	A/G	0.096845	1.0722	0.10846	9.3173e-21	1.872	1.53e-87	0.00077485	0.97931	4.725e-14	0.82041	2.122e-05
rs6677082	1	197112533	G/A	0.0969	1.0714	0.10845	9.7915e-21	1.875	3.63e-88	0.00076376	0.98195	4.7839e-14	0.82386	2.0861e-05
rs1571964	1	197113073	G/A	0.096919	1.0711	0.10844	9.9741e-21	1.875	3.65e-88	0.00075982	0.98288	4.8053e-14	0.8251	2.0736e-05
rs6656858	1	197113573	C/T	0.096928	1.0709	0.10844	1.0056e-20	1.873	1.11e-87	0.00075811	0.98328	4.8151e-14	0.82565	2.0682e-05
rs9726778	1	197116754	G/C	0.097029	1.0692	0.1084	1.1128e-20	1.875	3.81e-88	0.00073817	0.98792	4.9488e-14	0.83172	2.0091e-05
rs2151134	1	197105536	T/G	0.096829	1.0723	0.10855	9.8627e-21	1.873	7.45e-88	0.00077813	0.97757	6.1761e-14	0.83938	2.2246e-05
rs144556273	6	67664786	C/T	0.003976	-3.3458	0.54704	2.2875e-09	0.788	0.138	0.50211	NA	0.0038492	0.79596	0.90788
rs140582689	6	67685464	T/G	0.0041274	-3.2858	0.54189	3.0901e-09	0.809	0.175	0.52409	NA	0.0037558	0.77016	0.84419
rs2302577	4	8613497	C/T	0.021055	-2.122	0.37369	2.6226e-08	0.934	0.561	0.28684	0.47371	0.0036857	0.97112	0.13111
rs826081	11	73722509	A/G	0.0061911	-2.5661	0.42141	2.6668e-09	1.083	0.42	0.16334	NA	0.0036568	0.32307	0.21545
rs4915338	1	197093832	T/C	0.10637	0.97157	0.10569	2.1425e-18	1.735	1.39e-71	0.0010338	0.71841	1.928e-13	0.84968	4.6555e-05
rs826082	11	73722621	A/T	0.0061911	-2.5661	0.42141	2.6668e-09	1.083	0.42	0.16334	NA	0.0036568	0.32307	0.21545
rs34286351	1	197050775	AG/A	0.095954	1.0844	0.10844	3.7019e-21	1.87	4.09e-87	0.0008212	0.95345	2.2521e-14	0.86739	2.9706e-05
rs4961299	8	141865512	C/G	0.0036058	4.8033	0.73088	1.5559e-10	1.022	0.902	0.49243	NA	0.0036159	0.63745	0.94926
rs826079	11	73721522	C/G	0.0060962	-2.5719	0.42125	2.4326e-09	1.04	0.697	0.1622	NA	0.0035912	0.32399	0.21309
rs11235974	11	73730740	C/T	0.0060313	-2.5741	0.42115	2.3412e-09	1.036	0.727	0.1618	NA	0.0035803	0.32402	0.21081
rs12277532	11	73731576	T/G	0.0060313	-2.5741	0.42115	2.3412e-09	1.036	0.726	0.1618	NA	0.0035803	0.32402	0.21081
11:73730361:T	11	73730361	T/TG	0.0060325	-2.5742	0.42115	2.3386e-09	1.036	0.727	0.16178	NA	0.0035783	0.32404	0.2109
rs10754211	1	197016960	G/A	0.099876	1.0588	0.10843	2.4534e-20	1.764	8.28e-77	0.0013315	0.84819	1.6735e-14	0.87055	8.8881e-05
1:197064896:A	1	197064896	A/ATG	0.095624	1.085	0.10855	3.8401e-21	1.886	6.4e-89	0.0009537	0.79615	1.6199e-14	0.8734	3.1877e-05
rs201143243	6	67703405	G/GT	0.0040349	-3.2842	0.54477	3.7716e-09	0.812	0.184	0.51931	NA	0.0035617	0.78006	0.84012
rs143897693	6	67704397	G/A	0.0040337	-3.2841	0.5449	3.8042e-09	0.812	0.184	0.5196	NA	0.0035549	0.7801	0.83894
rs202157432	6	67704774	G/GA	0.0040337	-3.2841	0.5449	3.8042e-09	0.812	0.184	0.5196	NA	0.0035549	0.7801	0.83894
rs672928	1	197198558	T/C	0.27279	0.56037	0.087816	4.8786e-10	1.376	8.22e-44	0.0032854	0.89262	8.8963e-07	0.88495	0.10349
rs150637361	5	13145125	A/G	0.010431	-4.1015	0.53252	1.0685e-13	1.053	0.645	0.79151	NA	0.0035335	0.97258	0.42777
rs76447361	14	37592166	T/C	0.0039627	-3.2291	0.55006	9.1551e-09	0.922	0.639	0.12606	NA	0.0035258	0.39072	0.15837
rs142361957	14	37592026	TTATTTACCAAAA/T	0.0039591	-3.2302	0.55009	9.0648e-09	0.922	0.64	0.12629	NA	0.0035079	0.39103	0.1584
rs142092773	6	67706327	G/A	0.0039832	-3.2992	0.54795	3.934e-09	0.798	0.157	0.5193	NA	0.0034375	0.78593	0.83346
rs150789362	3	19331681	A/C	0.010311	-4.3484	0.77386	3.6068e-08	0.709	0.0859	0.33289	NA	0.0033424	0.63265	0.33862
rs141373504	3	19331680	A/G	0.010309	-4.3503	0.77391	3.5687e-08	0.709	0.0859	0.33233	NA	0.0033316	0.63233	0.33905
rs71446417	2	11697990	A/G	0.036567	-1.0948	0.18411	5.994e-09	0.945	0.187	0.084662	0.12552	0.0032812	0.72742	0.56995
rs75332510	14	37590973	G/A	0.0038978	-3.2476	0.55116	8.1072e-09	0.922	0.64	0.12625	NA	0.0032792	0.39339	0.15988
rs6692162	1	196945912	A/T	0.096624	-1.0764	0.108	4.858e-21	0.52	1.6e-93	0.00070343	0.82907	1.0892e-14	0.91569	3.753e-05
rs143714456	3	19330493	C/T	0.010296	-4.3335	0.77197	3.7154e-08	0.72	0.0944	0.33638	NA	0.0032106	0.63664	0.33966
rs111659353	2	124648406	T/C	0.0071995	-2.2777	0.35388	3.5133e-10	1.068	0.395	0.14673	NA	0.0031869	0.40135	0.4265
rs116450732	2	124591030	G/A	0.0071683	-2.2788	0.35369	3.3786e-10	1.07	0.386	0.14994	NA	0.0030866	0.39666	0.42883
rs141661742	2	124660597	T/C	0.0071166	-2.2788	0.35388	3.4471e-10	1.071	0.384	0.14924	NA	0.003028	0.40068	0.42393
rs138916902	2	124713743	T/C	0.007149	-2.3005	0.35858	3.9818e-10	1.069	0.4	0.14327	NA	0.0029917	0.39296	0.41309
rs13376702	1	196942621	C/T	0.26659	-0.54151	0.074671	2.1514e-12	0.597	3.47e-149	0.3844	0.5027	0.60407	0.92918	0.15698
rs17573790	1	196609396	A/C	0.084161	-1.1361	0.11625	2.2946e-20	0.495	7.24e-111	0.0044672	0.53821	1.2005e-12	0.93055	0.0043131
rs144580830	5	123139441	C/T	0.010391	-3.5747	0.52818	4.6801e-11	1.108	0.425	0.73021	NA	0.0027196	0.61417	0.47944
rs3784587	15	31294573	G/A	0.0036058	-3.0916	0.55003	3.5758e-08	1.011	0.928	0.27619	NA	0.0025745	0.76023	0.4138
rs28539459	4	8613996	G/A	0.0048185	-2.7137	0.41539	1.9694e-10	0.952	0.735	0.6413	NA	0.0025205	0.76069	0.28606
rs117291880	10	94375456	G/T	0.011477	-2.0257	0.31672	4.4762e-10	0.961	0.562	0.13886	0.88258	0.0024866	0.55294	0.58439
rs75173906	13	35312364	T/C	0.0041875	-3.2873	0.56153	1.0017e-08	1.049	0.684	0.13988	NA	0.0023514	0.38443	0.015514
rs58005124	4	8613181	T/C	0.0060385	-2.3204	0.38203	2.9119e-09	0.96	0.776	0.98292	NA	0.0022619	0.61986	0.33193
rs183384145	8	15261670	C/G	0.0053774	-3.4734	0.45985	2.9208e-13	1.229	0.0559	0.0082718	NA	0.0022598	0.75926	0.81993
rs28417411	4	8613895	G/T	0.0059315	-2.33	0.38274	2.6926e-09	0.948	0.708	0.99376	NA	0.0021978	0.60547	0.34395
rs6829158	4	8614969	C/T	0.0057236	-2.3452	0.38287	2.1722e-09	0.936	0.644	0.98514	NA	0.0020425	0.57565	0.3723
rs73078055	4	8616686	G/A	0.0040373	-2.8132	0.42012	7.2853e-11	0.912	0.551	0.76981	NA	0.0020217	0.64831	0.34931
rs4495023	4	8619844	A/G	0.0070974	2.3147	0.38273	3.3769e-09	1.085	0.571	0.87678	NA	0.0019258	0.55011	0.40731
rs9991535	4	8616224	C/T	0.0050757	-2.4038	0.38324	9.2608e-10	0.924	0.576	0.8799	NA	0.0018078	0.51819	0.39794
rs148642815	4	145478258	C/T	0.010328	-2.2658	0.40682	4.7028e-08	NA	NA	0.47738	NA	0.0017805	0.66853	0.63113
rs28464119	4	8615967	G/A	0.005268	-2.3952	0.38382	1.1155e-09	0.924	0.579	0.89774	NA	0.0017069	0.52411	0.38511
rs10026527	4	8616465	A/C	0.0052608	-2.3961	0.38331	1.0487e-09	0.924	0.573	0.88395	NA	0.0016504	0.5123	0.39622
rs116548230	6	53519707	C/A	0.0060096	-2.7121	0.42032	3.1926e-10	0.583	0.0655	0.99352	NA	0.0016329	0.37968	0.63587
rs141042141	6	23237890	G/T	0.0045601	-4.2352	0.52863	1.258e-14	0.892	0.326	0.021325	NA	0.0016276	0.85819	0.65926
rs145650147	6	23238479	C/T	0.0045589	-4.2351	0.52863	1.2597e-14	0.892	0.326	0.021327	NA	0.0016273	0.85826	0.65942
rs201107827	4	145478924	TA/T	0.011868	-2.2556	0.40541	4.8511e-08	0.956	0.674	0.44993	NA	0.0015852	0.61533	0.61609
rs4444816	4	8620045	A/G	0.0071767	2.3275	0.37797	1.7996e-09	1.1	0.508	0.73929	NA	0.0015592	0.59676	0.46989
rs147479081	10	123422853	T/C	0.0067043	-2.6404	0.41161	3.9991e-10	1.073	0.488	0.39979	NA	0.0015246	0.57927	0.037896
rs34195288	7	158064550	C/T	0.01155	-2.3546	0.36903	4.8966e-10	0.952	0.616	0.30207	NA	0.0012996	0.36606	0.20071
rs183703242	8	15317222	T/C	0.0051346	-3.7153	0.4591	7.1169e-15	1.185	0.095	0.0017843	NA	0.0012648	0.74476	0.61603
rs140826393	6	23256463	G/C	0.0044772	-4.2325	0.52776	1.1883e-14	0.917	0.437	0.022345	NA	0.0012164	0.78561	0.59546
rs116292911	6	23259551	C/T	0.0041214	-4.285	0.52892	6.6833e-15	0.877	0.254	0.022361	NA	0.0011543	0.81842	0.60846
rs146914751	6	23259229	A/G	0.0041058	-4.2855	0.52892	6.6468e-15	0.879	0.26	0.022315	NA	0.0011529	0.8184	0.6113
rs150421039	6	23259328	G/A	0.004107	-4.2854	0.52891	6.6483e-15	0.879	0.259	0.022368	NA	0.0011515	0.81833	0.61151
rs138553939	6	23257960	G/C	0.0041022	-4.2883	0.5291	6.5306e-15	0.879	0.262	0.02231	NA	0.0011394	0.82256	0.6148
rs143387900	6	23257355	C/T	0.004107	-4.2879	0.52909	6.5612e-15	0.879	0.262	0.022386	NA	0.001135	0.823	0.61608
rs150823363	6	23256981	C/T	0.0041058	-4.2885	0.52909	6.5082e-15	0.88	0.265	0.022337	NA	0.0011342	0.82385	0.61727
rs141624617	23	38172516	G/C	0.0066707	-2.8216	0.39654	5.2103e-12	1.02	0.894	0.93999	NA	0.0011248	0.44783	0.54983
rs116029961	6	23261350	C/G	0.0039026	-4.2956	0.52912	5.9382e-15	0.888	0.309	0.019446	NA	0.0010433	0.84702	0.62328
rs142624992	6	23259842	A/G	0.0039087	-4.2972	0.52929	5.9161e-15	0.888	0.309	0.019679	NA	0.0010387	0.84868	0.62594
rs150786549	6	23288683	T/G	0.0038233	-4.3565	0.52765	2.2226e-15	0.889	0.313	0.022716	NA	0.00096903	0.83876	0.61963
rs146037688	6	23295449	T/A	0.0038137	-4.3636	0.52753	1.9916e-15	0.891	0.319	0.023483	NA	0.00095778	0.83937	0.62023
rs144210118	6	23298204	A/T	0.0038089	-4.3676	0.52744	1.8671e-15	0.891	0.322	0.02378	NA	0.00094402	0.83935	0.62019
rs148654282	6	23321888	A/G	0.0037837	-4.3861	0.52694	1.3713e-15	0.895	0.341	0.025792	NA	0.0009034	0.84053	0.62294
rs187765487	6	23324932	C/T	0.0037921	-4.3874	0.52694	1.3487e-15	0.895	0.34	0.025759	NA	0.00089291	0.83929	0.62188
rs78162028	6	23246098	G/A	0.004018	-4.3133	0.53069	5.5543e-15	0.892	0.329	0.023156	NA	0.00089035	0.89059	0.69467
rs118000216	13	77229407	T/C	0.013297	-2.8883	0.37614	1.2517e-13	NA	NA	0.81374	NA	0.00088772	0.87625	0.02511
rs180911529	6	23327117	G/A	0.0037993	-4.3889	0.52694	1.3211e-15	0.895	0.34	0.025713	NA	0.00088632	0.8394	0.62244
rs147575125	6	23334178	C/T	0.0038125	-4.39	0.52696	1.3045e-15	0.894	0.339	0.025727	NA	0.00088559	0.83834	0.62264
rs146237766	6	23367054	C/T	0.0039291	-4.3997	0.52722	1.1772e-15	0.89	0.324	0.026329	NA	0.00087451	0.83773	0.62303
rs139195501	6	23362686	G/A	0.0039087	-4.3964	0.52704	1.2055e-15	0.891	0.326	0.026103	NA	0.00087295	0.83701	0.62232
rs142422263	22	46052640	C/T	0.0036142	-4.5835	0.57672	1.9689e-14	1.072	0.571	0.16075	NA	0.0006529	0.64596	0.42429
rs144559808	22	46059109	G/C	0.0036142	-4.5818	0.57658	1.9834e-14	1.07	0.58	0.16054	NA	0.00064546	0.64667	0.42584
rs6702340	1	196945050	G/T	0.095976	-1.0623	0.10871	2.3017e-20	0.529	2.42e-89	0.00063925	0.9337	2.6227e-13	0.97153	3.6547e-05
rs200981973	1	197017953	CTT/C	0.097319	1.0596	0.10886	3.1433e-20	1.88	1.52e-88	0.00066137	0.98525	2.5074e-14	0.98146	5.4938e-05
rs6428389	1	197141243	A/C	0.12971	0.93859	0.10214	2.1996e-18	1.563	6.03e-55	0.00014052	0.93573	7.9293e-13	0.98282	0.00030881
rs112067525	5	1847475	G/A	0.012513	-2.0289	0.36402	4.6032e-08	NA	NA	0.1565	NA	0.0005663	0.8594	0.49446
rs73554619	11	74090069	C/T	0.0041671	-4.2896	0.5228	3.208e-15	0.961	0.844	0.029832	NA	0.00056566	0.50943	0.080331
rs1576879	1	196992318	C/G	0.096154	1.0577	0.10858	2.9599e-20	1.869	1.39e-87	0.00064278	0.93744	2.5265e-13	0.98421	3.2359e-05
rs11828482	11	74089695	T/C	0.004113	-4.2908	0.52273	3.1355e-15	1.061	0.794	0.029895	NA	0.00056077	0.50678	0.080032
rs7126843	11	74091337	T/G	0.0041394	-4.2885	0.52276	3.2415e-15	1.059	0.8	0.029916	NA	0.00055915	0.51018	0.080586
rs145334075	1	33927469	C/A	0.0037716	-3.5095	0.61768	2.5755e-08	0.921	0.442	0.41727	NA	0.054912	0.92364	0.73103
rs528900	11	74083767	T/G	0.0039411	-4.3121	0.52251	2.2854e-15	0.976	0.907	0.030108	NA	0.00053202	0.48279	0.075426
rs560814	11	74082611	T/G	0.0038558	-4.3177	0.52254	2.1226e-15	1.064	0.782	0.030248	NA	0.00051817	0.4811	0.076077
rs10719235	11	74079997	TC/T	0.0038233	-4.3243	0.52265	1.9642e-15	1.065	0.779	0.030077	NA	0.00050461	0.47653	0.074854
rs1145683	11	74076581	C/T	0.0038125	-4.327	0.52263	1.8887e-15	1.064	0.782	0.03032	NA	0.00050197	0.47429	0.074434
rs663937	11	74069117	G/C	0.0037632	-4.3322	0.52249	1.7306e-15	1.064	0.783	0.030671	NA	0.00049324	0.46659	0.074182
rs116827816	1	196671865	G/T	0.0049038	-2.671	0.4714	2.8034e-08	0.503	8.2e-17	0.77646	NA	0.00046281	0.017313	0.74277
rs140177778	1	196701404	G/A	0.0048089	-2.6694	0.47185	2.9383e-08	0.503	8.47e-16	0.78438	NA	0.00045508	0.014126	0.74542
rs1576880	1	196992511	C/T	0.096154	1.0577	0.10858	2.9599e-20	1.869	1.4e-87	0.00064278	0.93744	2.5265e-13	0.98421	3.2359e-05
rs11236066	11	74066531	G/A	0.0037464	-4.3346	0.52242	1.6605e-15	1.064	0.782	0.030565	NA	0.00048735	0.46282	0.073772
rs596779	11	74063164	T/C	0.003732	-4.3383	0.52233	1.5638e-15	1.064	0.783	0.030832	NA	0.00047848	0.45821	0.072906
rs145949271	11	74064308	CTTAAT/C	0.0037308	-4.3379	0.52235	1.5746e-15	1.053	0.818	0.030817	NA	0.00047804	0.45871	0.072978
rs2509527	11	74025888	T/A	0.0037452	-4.3451	0.52194	1.3619e-15	1.114	0.624	0.030711	NA	0.00047624	0.45748	0.074943
rs80246763	1	196599682	A/G	0.0051022	-2.6596	0.47176	3.2684e-08	0.521	3.69e-14	0.73912	NA	0.00059127	0.016115	0.74593
rs12731209	1	196947139	C/T	0.096154	-1.0577	0.10858	2.9599e-20	0.535	4.99e-87	0.00064278	0.93744	2.5265e-13	0.98421	3.2359e-05
rs520523	11	74024586	T/C	0.0037308	-4.3456	0.52194	1.3513e-15	1.105	0.657	0.030553	NA	0.00047257	0.4557	0.074586
rs670974	11	74024257	T/C	0.0037308	-4.3456	0.52194	1.3513e-15	1.105	0.656	0.030553	NA	0.00047257	0.4557	0.074586
rs1170882	1	196949323	C/G	0.096154	-1.0577	0.10858	2.9599e-20	0.535	5.04e-87	0.00064278	0.93744	2.5265e-13	0.98421	3.2359e-05
rs644421	11	74032265	T/G	0.0037163	-4.3465	0.52201	1.346e-15	1.111	0.641	0.030491	NA	0.00046973	0.45544	0.074388
rs560988	11	74033815	T/G	0.0037127	-4.3467	0.52202	1.3425e-15	1.111	0.639	0.030442	NA	0.00046939	0.45563	0.074335
rs148770451	6	26044129	C/T	0.012325	-2.8593	0.40976	1.2531e-11	1.123	0.225	0.1284	NA	0.00046276	0.059195	0.31969
rs146322900	11	74044156	T/TA	0.0037055	-4.348	0.5222	1.3465e-15	1.07	0.761	0.030892	NA	0.00046256	0.45236	0.072644
rs114898848	1	208891758	G/A	0.011428	-3.1432	0.55921	3.5757e-08	0.954	0.68	0.68245	NA	0.032912	0.44459	0.8921
rs928440	1	196950350	G/A	0.096154	-1.0577	0.10858	2.9599e-20	0.535	5.04e-87	0.00064278	0.93744	2.5265e-13	0.98421	3.2359e-05
rs687063	11	74052870	T/A	0.0036947	-4.3476	0.52224	1.3615e-15	1.063	0.785	0.030801	NA	0.00046226	0.45131	0.072561
rs640907	11	74043250	A/G	0.0037067	-4.3481	0.5222	1.3453e-15	1.071	0.76	0.030835	NA	0.00046222	0.4524	0.07262
rs655333	11	74042286	G/A	0.0037079	-4.3482	0.52219	1.3411e-15	1.071	0.758	0.030828	NA	0.00046215	0.45263	0.072696
rs928439	1	196950482	G/A	0.096154	-1.0577	0.10858	2.9599e-20	0.535	5.04e-87	0.00064278	0.93744	2.5265e-13	0.98421	3.2359e-05
rs617184	11	74042381	C/A	0.0037079	-4.3482	0.52219	1.3411e-15	1.071	0.758	0.030828	NA	0.00046215	0.45263	0.072696
rs6671696	1	197083196	T/C	0.096532	1.0581	0.10865	3.0054e-20	1.848	5.9e-85	0.00065655	0.95654	3.0699e-13	0.98445	3.0049e-05
rs518268	11	74044975	C/G	0.0037043	-4.3481	0.5222	1.3454e-15	1.07	0.763	0.030818	NA	0.00046156	0.45211	0.072552
rs531902	11	74048401	C/A	0.0036995	-4.348	0.52222	1.3513e-15	1.066	0.774	0.030866	NA	0.00046135	0.45156	0.072434
rs17514355	1	197017961	AAGT/A	0.097371	1.0599	0.10886	3.0687e-20	1.884	4.73e-89	0.00066653	0.98203	2.4626e-14	0.98832	5.6115e-05
rs513378	11	74055632	A/G	0.0036959	-4.3469	0.52227	1.379e-15	1.063	0.785	0.030769	NA	0.00046107	0.45207	0.072618
rs587836	11	74055805	T/C	0.0036971	-4.3464	0.52229	1.3905e-15	1.063	0.785	0.030721	NA	0.00046096	0.45267	0.072655
rs600145	11	74047226	C/G	0.0037019	-4.3482	0.52221	1.3456e-15	1.067	0.77	0.030802	NA	0.00046092	0.45182	0.072484
rs2229707	11	73717247	C/T	0.0036058	-4.3471	0.52223	1.3691e-15	0.995	0.98	0.030134	NA	0.0004468	0.44383	0.071798
rs138109908	6	25717937	C/G	0.011371	-2.7182	0.38606	8.3951e-12	NA	NA	0.23156	NA	0.00038455	0.13077	0.33467
rs138667789	1	241379633	G/A	0.0037993	-3.0767	0.55207	4.6175e-08	0.75	0.0392	0.91056	NA	0.12597	0.93631	0.16257
rs7399548	13	21536078	T/A	0.010606	-3.8029	0.53737	6.6742e-12	0.963	0.773	0.1666	NA	0.00037958	0.26574	0.13707
rs116318443	1	196733306	C/T	0.017306	-1.4869	0.26587	4.1614e-08	0.496	2.73e-29	0.086138	0.50619	0.00051657	0.9956	0.25145
rs143104160	21	41628365	G/C	0.0075337	-4.8944	0.87945	4.8104e-08	NA	NA	0.30874	0.051129	0.00035733	0.4107	0.55245
rs185478222	11	8539138	A/G	0.010222	-2.4115	0.4151	1.2819e-08	0.955	0.538	0.63718	NA	0.00032551	0.99632	0.32952
rs149235422	23	3513586	G/A	0.017248	-1.8463	0.27565	7.2034e-11	1.058	0.457	0.30894	0.80995	0.00023821	0.5666	0.66036
rs63310163	20	19104362	C/A	0.030614	-1.7667	0.31314	3.1906e-08	1.005	0.934	0.52302	0.37035	9.4931e-05	0.8755	0.5516
rs6567570	23	3524603	T/C	0.030055	1.6465	0.2788	7.5282e-09	0.927	0.314	0.45721	0.77126	9.2222e-05	0.58807	0.8613
rs6136634	20	19104350	G/A	0.03079	-1.7556	0.31131	3.232e-08	1.009	0.893	0.50694	0.36057	8.4942e-05	0.87571	0.54549
MAF=Minor allele frequency
^Chromosomal position is based on NCBI RefSeq hg19
#Effect
*Extracted from the results of the GWAS on AMD from the IAMDGC (Fritsche et al., 2015)
Association analysis of FHR-1 levels with genetic variants was performed using the q.lm function of EPACTS and adjusted for age, sex, measuring batch, sampling cohort and AMD status. The resulting betas reflect the allele effect on log-transformed +1 and standardized protein levels. For these genome-wide significant variants, P-value for the association with FH and other FHR proteins was extracte…

## Sheet: ST8
ST 8. Genome-wide associated variants of a GWAS on total FHR-2 levels
Variant	Chromosome	Position^	Major/minor allele#	MAF	B	SE	P-value	OR association with AMD*	P-value association with AMD*	P-value association with FH levels	P-value association with total FHR-1 levels	P-value association with FHR-3 levels	P-value association with FHR-4A levels	P-value association with FHR-5 levels
rs3790414	1	196920299	T/A	0.17675	-0.97872	0.079617	1.5866e-29	0.537	3.16e-187	0.28499	0.67981	0.44746	1.4557e-23	1.2897e-05
rs4085749	1	196920148	C/T	0.17534	-0.97373	0.079553	2.5353e-29	0.539	2.24e-184	0.2643	0.69723	0.48225	1.4521e-23	2.0847e-05
rs1359593	1	196923108	A/T	0.17535	-0.97356	0.079555	2.59e-29	0.537	2.88e-187	0.26454	0.69661	0.48252	1.4265e-23	2.0864e-05
rs7531555	1	196929310	C/T	0.17537	-0.97329	0.079554	2.664e-29	0.538	4.27e-187	0.2648	0.69545	0.48308	1.4015e-23	2.0925e-05
rs12066959	1	196917899	G/A	0.1758	-0.97266	0.079744	3.7036e-29	0.537	4.79e-187	0.27131	0.68988	0.48918	1.3257e-23	2.088e-05
rs4915363	1	196905205	T/C	0.18115	-0.94959	0.079806	5.1346e-28	0.535	4.27e-192	0.33078	0.68804	0.39699	1.7634e-24	3.5558e-05
rs200511029	1	196903936	G/GT	0.18221	-0.94358	0.079915	1.143e-27	0.538	2e-189	0.34972	0.683	0.38668	6.7488e-25	2.8019e-05
rs10801582	1	196944357	G/A	0.17226	-0.96332	0.082251	2.6226e-27	0.556	6.31e-167	0.25323	0.67449	0.50629	2.4555e-23	6.8659e-06
rs4915318	1	196897088	C/A	0.18237	-0.93319	0.080134	4.6743e-27	0.538	1.1e-189	0.35716	0.66266	0.41783	9.1442e-25	3.5225e-05
rs10737683	1	196894829	G/A	0.18234	-0.93306	0.080235	5.3819e-27	0.538	8.51e-190	0.36038	0.65155	0.4231	1.0505e-24	3.6231e-05
rs4915559	1	196886770	T/C	0.18279	-0.92886	0.080231	8.4286e-27	0.538	5.37e-190	0.3636	0.63084	0.42871	1.256e-24	3.9615e-05
rs10801580	1	196885685	T/C	0.18277	-0.92888	0.080248	8.5859e-27	0.538	7.08e-190	0.36389	0.6291	0.42957	1.29e-24	3.9889e-05
rs10922147	1	196877689	C/G	0.18269	-0.92905	0.080296	8.9518e-27	0.538	3.89e-190	0.36308	0.6305	0.42671	1.214e-24	4.0677e-05
rs12034928	1	196864302	G/A	0.17983	-0.92173	0.081108	5.2766e-26	0.523	2.19e-202	0.38403	0.64576	0.36087	9.6365e-24	0.00014771
rs7366238	1	196860797	A/G	0.17943	-0.9237	0.081303	5.4166e-26	0.522	3.39e-203	0.38	0.63424	0.35109	1.0037e-23	0.00016378
rs7367184	1	196860735	G/A	0.17957	-0.92235	0.081252	5.8787e-26	0.522	3.55e-203	0.37978	0.63692	0.35022	9.4496e-24	0.00016023
rs7413610	1	196855689	G/A	0.17918	-0.92348	0.081449	6.6079e-26	0.521	3.72e-204	0.36916	0.61711	0.32986	9.7299e-24	0.00018616
rs6657442	1	196838060	T/C	0.16694	-0.93637	0.085781	2.3795e-24	0.51	7.59e-198	0.31248	0.061073	0.34746	3.3103e-20	0.00082292
rs7413265	1	196839163	G/T	0.16695	-0.93621	0.085772	2.3929e-24	0.51	7.94e-198	0.31304	0.061011	0.34812	3.3337e-20	0.0008238
rs12047098	1	196835106	T/C	0.16696	-0.93654	0.085808	2.4077e-24	0.51	5.5e-198	0.31207	0.060866	0.3475	3.2587e-20	0.00081869
rs142956081	1	196834272	G/A	0.16697	-0.93651	0.085815	2.431e-24	0.51	5.25e-198	0.31219	0.060802	0.34754	3.2632e-20	0.00081849
rs10922146	1	196834636	C/T	0.16693	-0.93644	0.085809	2.4338e-24	0.51	6.92e-198	0.31205	0.060906	0.34669	3.2686e-20	0.00082253
rs2336501	1	196832364	C/T	0.16698	-0.93655	0.085828	2.4558e-24	0.51	5.01e-198	0.31225	0.060729	0.34724	3.2612e-20	0.00081803
rs7416766	1	196828428	T/G	0.16702	-0.93641	0.085846	2.5391e-24	0.509	4.27e-198	0.31225	0.060608	0.34615	3.3007e-20	0.00082311
rs113439691	1	196632115	T/TA	0.18033	-0.86235	0.079221	3.0725e-24	0.455	9.12e-279	0.53079	0.15335	0.42112	1.3982e-17	0.0013755
rs6690982	1	196632129	G/A	0.18031	-0.86228	0.079219	3.0843e-24	0.457	1.55e-274	0.499	0.070849	0.52814	1.6104e-17	0.0013052
rs11390840	1	196632004	C/CA	0.18156	-0.86144	0.079212	3.3459e-24	0.457	2e-281	0.52247	0.14113	0.42123	2.0154e-18	0.0011619
rs1021636	1	196845273	A/G	0.16926	-0.9232	0.084953	3.5781e-24	0.514	1.41e-197	0.29445	0.062391	0.38002	8.7572e-21	0.0005101
rs10922144	1	196823300	C/T	0.16736	-0.93801	0.086321	3.5988e-24	0.505	5.75e-200	0.32298	0.057865	0.34444	3.0649e-20	0.00085249
rs559350	1	196642533	T/C	0.17914	-0.85861	0.079477	6.1077e-24	0.453	6.92e-286	0.45849	0.17292	0.35351	6.0675e-18	0.0014279
rs551397	1	196642072	C/T	0.1791	-0.85841	0.079469	6.1784e-24	0.454	7.94e-286	0.4579	0.17378	0.3532	6.4458e-18	0.0014428
rs800292	1	196642233	G/A	0.1791	-0.85841	0.079469	6.1784e-24	0.454	7.94e-286	0.4579	0.17378	0.3532	6.4458e-18	0.0014428
rs514591	1	196640320	A/G	0.17941	-0.8573	0.079493	7.1378e-24	0.453	1.62e-285	0.46792	0.16605	0.37945	3.7612e-18	0.0014615
rs10801551	1	196580039	G/A	0.1816	-0.852	0.079385	1.1022e-23	0.459	5.89e-271	0.50629	0.069743	0.55532	2.4638e-17	0.0018388
rs1964645	1	196822014	T/C	0.16922	0.92652	0.086332	1.1063e-23	1.97	2.69e-199	0.36283	0.04499	0.47131	3.0084e-21	0.00091928
rs12061508	1	196584468	G/A	0.18168	-0.85205	0.079396	1.1101e-23	0.458	1.91e-272	0.50546	0.069885	0.55601	2.4613e-17	0.001833
rs1963605	1	196822168	C/A	0.16925	0.92653	0.086337	1.1107e-23	1.972	6.61e-200	0.36148	0.044918	0.47309	2.9253e-21	0.00091591
rs12140033	1	196821656	T/A	0.16916	0.92657	0.08634	1.1114e-23	1.967	3.24e-198	0.36327	0.04497	0.47044	3.0154e-21	0.00092141
rs12029571	1	196603302	A/G	0.18174	-0.85222	0.079415	1.1142e-23	0.468	1.78e-261	0.5055	0.06967	0.55633	2.4653e-17	0.0018452
rs10801572	1	196821075	G/A	0.16903	0.92656	0.086351	1.1242e-23	1.969	1.91e-198	0.36406	0.044988	0.46994	3.0379e-21	0.0009301
rs4657825	1	196584321	A/G	0.18308	0.85188	0.079395	1.1291e-23	2.179	9.12e-278	0.52879	0.13851	0.4512	3.326e-18	0.0016502
rs10801552	1	196609262	T/C	0.18291	-0.85146	0.07939	1.1728e-23	0.458	1.02e-278	0.52957	0.13905	0.44477	3.1198e-18	0.0016366
rs47219	1	196598327	A/T	0.18296	-0.85167	0.079413	1.1778e-23	0.468	9.55e-267	0.5289	0.13865	0.44658	3.0966e-18	0.0016421
rs481595	1	196616909	T/C	0.18289	-0.85143	0.079399	1.1899e-23	0.458	4.9e-279	0.5302	0.1391	0.4446	3.0911e-18	0.0016377
rs576258	1	196615196	G/A	0.18288	-0.85139	0.079398	1.1922e-23	0.458	7.59e-279	0.53019	0.13895	0.44457	3.1022e-18	0.0016391
rs558103	1	196618312	G/A	0.18287	-0.85139	0.0794	1.1964e-23	0.458	6.03e-279	0.53018	0.13887	0.4445	3.0778e-18	0.0016365
rs505102	1	196619502	T/C	0.18291	-0.85139	0.079404	1.2007e-23	0.458	8.71e-279	0.53012	0.13894	0.44519	3.0476e-18	0.0016369
rs10801571	1	196818451	G/T	0.16916	0.92694	0.086524	1.2969e-23	1.974	6.31e-199	0.36889	0.044844	0.46607	3.0604e-21	0.000942
rs365299	1	196774718	C/T	0.27842	-0.85083	0.079436	1.3203e-23	0.449	9.12E-316	0.030886	0.29607	0.29756	1.2189e-17	0.0045083
rs6680396	1	196632470	A/G	0.17911	-0.85006	0.079415	1.3982e-23	0.456	1.55e-275	0.47731	0.073384	0.57893	7.5441e-18	0.0017533
rs28688002	1	196634467	T/A	0.17911	-0.84996	0.079415	1.4124e-23	0.454	1.23e-279	0.50931	0.15806	0.46653	6.5484e-18	0.0018554
rs34388368	1	196635470	G/T	0.1791	-0.8499	0.079415	1.421e-23	0.456	3.16e-275	0.47715	0.073414	0.57938	7.5154e-18	0.0017582
rs529825	1	196635106	G/A	0.18035	-0.84909	0.079406	1.5309e-23	0.456	3.72e-282	0.50004	0.14544	0.46676	9.1852e-19	0.0015664
rs5016801	1	196634510	A/G	0.17896	-0.85005	0.079524	1.5804e-23	0.456	2.75e-274	0.48241	0.073321	0.57765	7.2015e-18	0.001775
rs151098819	1	196774935	A/G	0.27667	-0.84666	0.079309	1.7711e-23	0.455	2.75e-304	0.036211	0.34517	0.2024	2.3923e-18	0.0054397
rs61818915	1	196810186	C/A	0.16937	-0.93051	0.087295	2.0263e-23	0.495	4.37e-210	0.38625	0.047369	0.3975	4.8286e-21	0.0011064
rs61818890	1	196795018	T/G	0.19066	-0.89686	0.08527	6.5306e-23	0.445	1.17e-284	0.81249	0.14172	0.00063366	3.0311e-17	0.03002
rs10801569	1	196792897	G/A	0.19057	-0.89672	0.085294	6.7805e-23	0.445	3.16e-284	0.81093	0.14251	0.0006354	3.0897e-17	0.030272
rs10754204	1	196792975	G/T	0.19064	-0.89669	0.085293	6.7975e-23	0.445	2.29e-284	0.81139	0.14251	0.00063588	3.0802e-17	0.030191
rs10801568	1	196791881	T/G	0.19143	-0.89653	0.085563	9.0613e-23	0.447	5.37e-281	0.8119	0.14797	0.0006139	1.9742e-17	0.031492
rs1909130	1	196773809	G/T	0.18956	-0.90432	0.086648	1.2729e-22	0.429	3.16e-302	0.81527	0.12354	0.00055006	1.0601e-17	0.028723
rs6660100	1	196635682	C/T	0.17235	-0.85663	0.08219	1.4308e-22	0.452	2.88e-272	0.56443	0.070632	0.57846	9.4718e-17	0.0018972
rs4657826	1	196660613	A/T	0.17402	-0.85701	0.082743	2.4335e-22	0.475	1.1e-235	0.48095	0.067459	0.3901	8.1256e-19	0.0010281
rs12069060	1	196658021	G/A	0.17395	-0.85729	0.082775	2.4478e-22	0.474	1.62e-236	0.47911	0.067545	0.39563	7.3063e-19	0.0010393
rs12124794	1	196661538	A/T	0.17403	-0.8568	0.082738	2.4732e-22	0.476	2.45e-235	0.48272	0.067319	0.38695	8.721e-19	0.0010252
rs141121962	1	196813499	T/G	0.18913	0.88221	0.085254	2.6327e-22	1.999	3.8e-215	0.78206	0.63072	0.056493	7.0466e-20	0.0025476
rs147694307	1	196789200	A/G	0.17767	-0.90989	0.088021	2.8746e-22	0.455	4.27e-252	0.83477	0.44466	0.013331	1.8543e-18	0.01809
rs12032372	1	196663854	T/C	0.17413	-0.8511	0.082565	3.6411e-22	0.48	1.7e-231	0.50061	0.066307	0.35821	2.0329e-18	0.0010147
rs12041668	1	196663047	C/T	0.17413	-0.85109	0.082565	3.6414e-22	0.481	2.88e-231	0.50069	0.066319	0.35817	2.0336e-18	0.0010153
rs476242	1	196815865	G/A	0.21331	0.87324	0.084717	3.6575e-22	2.057	6.17e-236	0.26915	0.85628	0.26776	4.1254e-22	0.0011099
rs10922115	1	196742800	T/A	0.1906	-0.87178	0.084595	3.7295e-22	0.425	1E-314	0.68632	0.12838	0.00017791	1.3973e-15	0.14438
rs61822227	1	196767705	A/C	0.19206	-0.877	0.08514	3.8751e-22	0.43	3.89e-305	0.7526	0.14	0.00048251	4.5429e-17	0.030581
rs61819952	1	196667266	C/T	0.17373	-0.85198	0.082781	4.1543e-22	0.479	6.17e-230	0.5035	0.064253	0.36536	2.2734e-18	0.0010338
rs1831281	1	196680814	C/T	0.17537	-0.84921	0.082519	4.1835e-22	0.484	2.24e-229	0.49162	0.060011	0.35839	2.6979e-19	0.00084957
rs12042805	1	196682159	G/A	0.17537	-0.84921	0.082519	4.1835e-22	0.484	7.76e-229	0.49162	0.060011	0.35839	2.6979e-19	0.00084957
rs10754200	1	196685909	T/C	0.17537	-0.84921	0.082519	4.1835e-22	0.484	1.38e-228	0.49162	0.060069	0.35828	2.699e-19	0.00084998
rs1587325	1	196689797	G/A	0.17445	-0.84775	0.082742	6.0594e-22	0.484	8.13e-229	0.4036	0.059226	0.34621	7.0698e-20	0.00064986
rs1329429	1	196697288	C/T	0.17413	-0.84539	0.082754	7.7263e-22	0.484	6.76e-228	0.37587	0.059218	0.34245	4.8786e-20	0.00059922
rs1576340	1	196698711	G/T	0.17413	-0.84539	0.082754	7.7263e-22	0.484	8.13e-228	0.37587	0.059218	0.34245	4.8786e-20	0.00059922
rs2284664	1	196702525	C/T	0.17413	-0.84539	0.082754	7.7263e-22	0.485	1.38e-227	0.37587	0.059218	0.34245	4.8786e-20	0.00059922
rs116547334	1	196774296	G/T	0.31586	-0.79611	0.077961	7.986e-22	0.452	5.37E-332	0.032204	0.075877	0.087363	4.9139e-19	0.0039869
rs200467660	1	196721770	TG/T	0.16307	-0.88604	0.087211	1.2154e-21	0.472	8.51e-224	0.3536	0.056393	0.17995	1.0989e-19	0.00075052
rs61822230	1	196774745	G/A	0.19481	-0.87365	0.086085	1.3302e-21	0.429	4.68e-300	0.74771	0.15533	0.0064448	1.7667e-17	0.026709
rs138382496	1	196785591	T/C	0.18865	-0.88597	0.087313	1.3476e-21	0.437	2.75e-289	0.73948	0.14791	0.0021954	5.9937e-17	0.047196
rs10922120	1	196759960	T/C	0.19569	-0.85356	0.084418	1.7999e-21	0.427	2.19E-315	0.60943	0.12911	0.00023741	3.5038e-16	0.084563
rs140024897	1	196752873	T/C	0.19409	-0.85651	0.084815	1.9932e-21	0.425	1.07E-316	0.5954	0.12708	0.00015776	2.0706e-16	0.072496
rs150313019	1	196719817	C/G	0.16922	-0.85433	0.084938	2.7553e-21	0.483	2.88e-226	0.39483	0.045863	0.22623	2.9771e-19	0.0010296
rs10801561	1	196714670	T/A	0.16919	-0.8529	0.084854	2.9129e-21	0.484	5.37e-226	0.39471	0.045846	0.22434	3.1286e-19	0.0010279
rs10801560	1	196714600	C/A	0.16919	-0.85287	0.084851	2.9134e-21	0.484	5.37e-226	0.39488	0.04586	0.22423	3.122e-19	0.0010276
rs424150	1	196786957	G/C	0.20267	-0.85467	0.085169	3.323e-21	0.446	1.91e-287	0.5874	0.23648	0.028104	9.2821e-19	0.016929
rs2133143	1	196718099	A/G	0.16779	-0.85914	0.085615	3.3245e-21	0.482	2.82e-220	0.40453	0.044781	0.23829	3.5934e-19	0.0012604
rs7416290	1	196754667	G/A	0.19532	-0.85018	0.084766	3.4658e-21	0.425	2.51E-317	0.66411	0.12276	0.0002526	1.0704e-16	0.073032
rs12039050	1	196738732	G/T	0.1943	-0.84313	0.08407	3.4894e-21	0.427	6.03E-318	0.59208	0.13501	0.00014946	2.2054e-16	0.068003
rs75086863	1	196814687	A/T	0.18263	0.87885	0.088058	5.1507e-21	1.921	9.77e-188	0.26437	0.018428	0.60688	2.0141e-20	0.00089808
rs10922105	1	196690250	A/C	0.31618	-0.68783	0.071013	5.3325e-20	0.382	7.94E-612	0.0014793	2.8843e-22	1.6671e-19	1.4612e-10	0.84857
rs10922106	1	196691464	A/G	0.31603	-0.68806	0.071055	5.4389e-20	0.383	1.74E-611	0.0015738	2.7468e-22	1.5448e-19	1.2892e-10	0.85538
rs10922104	1	196687730	A/G	0.317	-0.68446	0.0707	5.5404e-20	0.382	6.31E-612	0.0010627	4.364e-22	2.8675e-19	3.0769e-10	0.81147
rs10922108	1	196701473	A/T	0.31592	-0.68815	0.071084	5.5484e-20	0.382	1.48E-612	0.001651	2.6622e-22	1.4635e-19	1.1755e-10	0.86066
rs1329428	1	196702810	C/T	0.31592	-0.68815	0.071084	5.5509e-20	0.382	3.24E-612	0.0016503	2.6606e-22	1.4593e-19	1.1765e-10	0.86064
rs10801558	1	196699044	T/G	0.31592	-0.68815	0.071084	5.5528e-20	0.382	1.17E-612	0.00165	2.6638e-22	1.4614e-19	1.1767e-10	0.86063
rs7514261	1	196700914	G/A	0.31592	-0.68815	0.071084	5.5528e-20	0.382	2.4E-612	0.00165	2.6638e-22	1.4614e-19	1.1767e-10	0.86063
rs7540032	1	196701284	C/T	0.31592	-0.68815	0.071084	5.5528e-20	0.382	2.4E-612	0.00165	2.6638e-22	1.4614e-19	1.1767e-10	0.86063
rs3766405	1	196695161	C/T	0.31592	-0.68815	0.071084	5.5528e-20	0.382	8.32E-613	0.00165	2.6638e-22	1.4614e-19	1.1767e-10	0.86063
rs1410996	1	196696933	G/A	0.31592	-0.68815	0.071084	5.5528e-20	0.382	8.71E-613	0.00165	2.6638e-22	1.4614e-19	1.1767e-10	0.86063
rs10465586	1	196687329	A/T	0.31703	-0.68429	0.070688	5.5696e-20	0.382	6.61E-612	0.0010519	4.4406e-22	2.9277e-19	3.1549e-10	0.8103
rs3753395	1	196686652	A/T	0.3171	-0.68378	0.070651	5.6618e-20	0.382	3.09E-612	0.0010205	4.6831e-22	3.1128e-19	3.4003e-10	0.8069
rs10801559	1	196704204	G/A	0.31535	-0.69071	0.071379	5.7306e-20	0.381	1.48E-615	0.0016028	1.8529e-22	6.5187e-20	1.3308e-10	0.84307
rs7535263	1	196682346	G/A	0.31716	-0.68336	0.070621	5.7468e-20	0.382	1.74E-612	0.00099688	4.9116e-22	3.2816e-19	3.607e-10	0.80429
rs10737680	1	196679455	A/C	0.31716	-0.68336	0.070621	5.7468e-20	0.382	2.09E-612	0.00099688	4.9116e-22	3.2816e-19	3.607e-10	0.80429
rs6677089	1	196684313	A/C	0.31716	-0.68336	0.070621	5.7468e-20	0.382	2.29E-612	0.00099688	4.9116e-22	3.2816e-19	3.607e-10	0.80429
rs2274700	1	196682947	G/A	0.31716	-0.68336	0.070621	5.7468e-20	0.382	3.89E-612	0.00099688	4.9116e-22	3.2816e-19	3.607e-10	0.80429
rs6688272	1	196684392	G/T	0.31716	-0.68336	0.070621	5.7468e-20	0.382	7.59E-612	0.00099688	4.9116e-22	3.2816e-19	3.607e-10	0.80429
rs1329427	1	196704559	C/T	0.31507	-0.69164	0.071514	5.9789e-20	0.38	3.89E-617	0.0015844	1.583e-22	4.4469e-20	1.4285e-10	0.83437
rs10922109	1	196704632	C/A	0.31501	-0.69181	0.07154	6.0345e-20	0.38	9.55E-618	0.0015805	1.5353e-22	4.1216e-20	1.4497e-10	0.83267
rs10737679	1	196679236	G/T	0.15137	-0.86381	0.095378	6.8396e-18	0.457	2.57e-212	0.92253	0.033826	0.58781	4.6533e-16	0.0025691
rs75516352	1	196790159	G/T	0.27566	-0.75313	0.083953	1.3054e-17	0.471	1.62e-278	0.0021324	0.68947	0.22138	9.0064e-20	0.0026033
rs201025532	1	196690948	T/TTG	0.28688	-0.68118	0.076333	1.8581e-17	0.378	1.41E-574	0.0025896	3.5174e-21	9.1182e-17	5.442e-10	0.91214
rs4044578	1	196881420	C/A	0.47737	-0.57	0.064311	2.9195e-17	0.453	4.47E-498	0.0027305	1.5956e-09	0.08748	1.0099e-14	0.0065913
rs1409153	1	196880005	C/T	0.47739	-0.56997	0.064309	2.9247e-17	0.453	8.91E-498	0.0026996	4.8589e-09	0.07638	1.0393e-14	0.0069923
rs6685931	1	196867233	T/C	0.47777	0.56844	0.064393	3.8079e-17	2.202	1.02E-495	0.0027095	1.4368e-08	0.069266	1.0912e-14	0.0075265
rs9970075	1	196673430	T/G	0.49314	-0.58477	0.066485	4.8272e-17	0.426	1.17E-564	0.0038071	1.5658e-10	0.2042	2.6115e-14	0.014201
rs146862558	1	196683831	A/G	0.2615	-0.69281	0.079133	6.5205e-17	0.381	3.39E-495	0.0051935	1.2504e-09	2.0573e-09	6.8045e-09	0.60453
rs140142103	1	196661730	T/TTC	0.48519	-0.59338	0.06778	6.5443e-17	0.419	3.8E-588	0.022187	2.4303e-09	0.30782	9.0918e-11	0.0039371
rs12029785	1	196658905	G/A	0.47856	-0.58878	0.067345	7.1358e-17	0.42	3.98E-589	0.0071944	6.6953e-09	0.11015	3.6048e-11	0.0017914
rs1061147	1	196654324	A/C	0.4801	-0.58874	0.067516	8.4462e-17	0.42	3.98E-590	0.0066075	4.9591e-09	0.14612	6.0155e-11	0.0031493
rs1329422	1	196655280	C/G	0.48003	-0.58872	0.067528	8.56e-17	0.42	2.45E-590	0.006541	4.9673e-09	0.14412	5.9915e-11	0.0031308
rs2300430	1	196655713	T/C	0.47999	-0.5887	0.067535	8.6367e-17	0.42	2.45E-590	0.0065009	4.973e-09	0.14287	5.9812e-11	0.0031195
rs10801553	1	196655743	A/C	0.47997	-0.5887	0.067537	8.6596e-17	0.42	2.45E-590	0.0064896	4.9749e-09	0.14251	5.9786e-11	0.0031163
rs1329421	1	196656205	A/T	0.47996	-0.58869	0.067539	8.6829e-17	0.42	4.17E-590	0.0064783	4.9768e-09	0.14216	5.9761e-11	0.0031131
rs10922092	1	196657414	A/G	0.47988	-0.58863	0.067553	8.8534e-17	0.42	5.01E-590	0.006406	4.9797e-09	0.13985	5.9477e-11	0.0030937
rs10801554	1	196657655	C/T	0.47986	-0.58859	0.067555	8.9042e-17	0.42	2.57E-590	0.0063857	4.9966e-09	0.1392	5.9602e-11	0.0030878
rs7529589	1	196658279	T/C	0.47983	-0.58855	0.067558	8.9717e-17	0.42	4.37E-590	0.0063609	5.0008e-09	0.13835	5.9603e-11	0.0030807
rs1061170	1	196659237	C/T	0.47978	-0.5885	0.067564	9.0742e-17	0.42	2.69E-590	0.0063234	5.0122e-09	0.13714	5.9585e-11	0.0030704
rs10801555	1	196660261	A/G	0.47973	-0.58842	0.06757	9.2103e-17	0.42	2.82E-590	0.0062764	5.0273e-09	0.13564	5.959e-11	0.003057
rs10801556	1	196660464	A/G	0.47972	-0.5884	0.067572	9.2429e-17	0.42	2.82E-590	0.0062659	5.0313e-09	0.1353	5.9595e-11	0.0030542
rs10922094	1	196661505	G/C	0.47964	-0.58826	0.067579	9.4494e-17	0.42	2.82E-590	0.0062043	5.057e-09	0.13329	5.9653e-11	0.0030378
rs528298	1	196660995	A/T	0.4726	-0.59183	0.068121	1.0689e-16	0.421	1.86E-577	0.0043413	8.7289e-09	0.095471	3.9606e-12	0.0028945
rs570618	1	196657064	T/G	0.47865	-0.58798	0.067701	1.0933e-16	0.42	2.04E-590	0.0074114	7.8e-09	0.10137	1.4604e-11	0.003146
rs76258507	1	196666044	T/C	0.4793	-0.58699	0.067603	1.1091e-16	0.419	9.77E-592	0.0058897	5.2113e-09	0.11958	6.7706e-11	0.0029504
rs482934	1	196658497	G/T	0.47856	-0.58787	0.067714	1.1194e-16	0.42	2.04E-590	0.007319	7.8315e-09	0.099334	1.4574e-11	0.0031236
rs33944729	1	196652124	T/TA	0.47853	-0.58708	0.067667	1.1666e-16	0.42	3.63E-590	0.0069925	8.4308e-09	0.10349	1.2563e-11	0.0031302
rs10922097	1	196664482	C/T	0.47889	-0.58551	0.067594	1.2928e-16	0.42	2.69E-590	0.0056297	5.5823e-09	0.11396	6.3288e-11	0.0028896
rs12045503	1	196672473	C/T	0.47886	-0.5854	0.067592	1.3051e-16	0.42	2.04E-589	0.005645	5.5685e-09	0.1139	6.3644e-11	0.002903
rs12038333	1	196672454	G/A	0.47886	-0.5854	0.067592	1.3051e-16	0.42	2.14E-589	0.005645	5.5685e-09	0.1139	6.3644e-11	0.002903
rs4658046	1	196670757	C/T	0.47886	-0.5854	0.067592	1.3051e-16	0.42	2.34E-589	0.005645	5.5685e-09	0.1139	6.3644e-11	0.002903
rs10922098	1	196664651	C/T	0.47886	-0.5854	0.067592	1.3051e-16	0.42	2.34E-590	0.005645	5.5685e-09	0.1139	6.3644e-11	0.002903
rs10922100	1	196665208	A/G	0.47886	-0.5854	0.067592	1.3051e-16	0.42	2.57E-590	0.005645	5.5685e-09	0.1139	6.3644e-11	0.002903
rs10754199	1	196670839	A/G	0.47886	-0.5854	0.067592	1.3051e-16	0.42	2.69E-589	0.005645	5.5685e-09	0.1139	6.3644e-11	0.002903
rs10922103	1	196671118	G/A	0.47886	-0.5854	0.067592	1.3051e-16	0.42	2.69E-589	0.005645	5.5685e-09	0.1139	6.3644e-11	0.002903
rs28664709	1	196671217	G/A	0.47886	-0.5854	0.067592	1.3051e-16	0.42	2.69E-589	0.005645	5.5685e-09	0.1139	6.3644e-11	0.002903
rs12038674	1	196665651	C/A	0.47886	-0.5854	0.067592	1.3051e-16	0.42	2.82E-590	0.005645	5.5685e-09	0.1139	6.3644e-11	0.002903
rs3645	1	196663016	G/A	0.47886	-0.5854	0.067592	1.3051e-16	0.42	3.98E-590	0.005645	5.5685e-09	0.1139	6.3644e-11	0.002903
rs12033127	1	196664255	T/G	0.47886	-0.5854	0.067592	1.3051e-16	0.42	5.25E-590	0.005645	5.5685e-09	0.1139	6.3644e-11	0.002903
rs10922102	1	196668287	C/T	0.47886	-0.5854	0.067592	1.3051e-16	0.42	7.08E-590	0.005645	5.5685e-09	0.1139	6.3644e-11	0.002903
rs2860102	1	196668319	A/T	0.47886	-0.5854	0.067592	1.3051e-16	0.42	7.76E-590	0.005645	5.5685e-09	0.1139	6.3644e-11	0.002903
rs28853072	1	196667088	A/T	0.47886	-0.5854	0.067592	1.3053e-16	0.42	3.98E-590	0.0056436	5.572e-09	0.11386	6.365e-11	0.0029035
rs36137052	1	196667013	T/C	0.47886	-0.5854	0.067592	1.3053e-16	0.42	4.37E-590	0.0056436	5.572e-09	0.11386	6.365e-11	0.0029035
rs10801557	1	196669581	C/T	0.47928	-0.58573	0.067668	1.3527e-16	0.42	5.25E-590	0.0059162	5.0575e-09	0.11801	6.7018e-11	0.0031029
rs7539005	1	196667252	A/T	0.47901	-0.58483	0.067629	1.4381e-16	0.42	7.41E-590	0.0057215	5.6241e-09	0.11239	6.74e-11	0.0029985
rs1329424	1	196646176	T/G	0.47892	-0.58284	0.067422	1.4698e-16	0.42	6.46E-589	0.0047536	7.302e-09	0.13742	3.5298e-11	0.0029413
rs146763561	1	196790077	C/A	0.28326	-0.72339	0.08372	1.5144e-16	0.476	6.92e-274	0.00062828	0.83431	0.070111	2.7992e-20	0.0019643
rs201263987	1	196671666	AAAAC/A	0.47688	-0.58525	0.067749	1.5365e-16	0.42	1.86E-584	0.0053359	5.9154e-09	0.11065	1.8081e-11	0.0030173
rs488380	1	196664505	C/T	0.47762	-0.58489	0.067748	1.5976e-16	0.42	1.95E-590	0.0064925	8.7221e-09	0.080581	1.5466e-11	0.0029322
rs402056	1	196671986	G/A	0.47766	-0.5849	0.067756	1.6085e-16	0.42	1.78E-589	0.0065593	8.6456e-09	0.080615	1.5545e-11	0.0029454
rs368465	1	196671981	T/C	0.47761	-0.58478	0.067746	1.6129e-16	0.42	2.34E-589	0.0065358	8.6675e-09	0.080866	1.5682e-11	0.002948
rs203688	1	196672385	G/A	0.47761	-0.58478	0.067746	1.6129e-16	0.42	2.34E-589	0.0065358	8.6675e-09	0.080866	1.5682e-11	0.002948
rs10922099	1	196665041	G/A	0.47761	-0.58477	0.067747	1.6149e-16	0.42	2.57E-590	0.0065287	8.6759e-09	0.080846	1.5649e-11	0.0029472
rs529899	1	196667428	A/T	0.47761	-0.58477	0.067747	1.6149e-16	0.42	4.17E-590	0.0065287	8.6759e-09	0.080846	1.5649e-11	0.0029472
rs514943	1	196663913	C/T	0.4776	-0.58477	0.067747	1.6155e-16	0.42	2.34E-590	0.0065263	8.6787e-09	0.08084	1.5638e-11	0.0029469
rs579745	1	196664576	A/C	0.4776	-0.58477	0.067747	1.6155e-16	0.42	2.34E-590	0.0065263	8.6787e-09	0.08084	1.5638e-11	0.0029469
rs485632	1	196664793	T/G	0.4776	-0.58477	0.067747	1.6155e-16	0.42	2.34E-590	0.0065263	8.6787e-09	0.08084	1.5638e-11	0.0029469
rs572515	1	196646261	A/G	0.47768	-0.58209	0.067569	1.8292e-16	0.42	1E-588	0.0055225	1.135e-08	0.099108	8.6022e-12	0.0029904
rs1831282	1	196673993	A/C	0.48748	-0.56591	0.066152	2.8352e-16	0.424	6.17E-577	0.0039659	8.311e-11	0.19834	4.4349e-14	0.015807
rs2019724	1	196674917	T/C	0.48755	-0.56585	0.066151	2.8533e-16	0.424	4.47E-577	0.0039105	8.4884e-11	0.19732	4.4195e-14	0.015538
rs1887973	1	196675179	G/C	0.48755	-0.56584	0.066151	2.8546e-16	0.424	4.68E-577	0.0039072	8.5001e-11	0.19725	4.4184e-14	0.015522
rs6428357	1	196675571	A/G	0.48755	-0.56584	0.066151	2.8559e-16	0.424	5.13E-577	0.0039038	8.5119e-11	0.19719	4.4174e-14	0.015507
rs7522681	1	196678605	G/A	0.48756	-0.56583	0.066151	2.8584e-16	0.424	4.68E-577	0.0038971	8.5355e-11	0.19706	4.4154e-14	0.015475
rs6664705	1	196677842	G/A	0.48756	-0.56583	0.066151	2.8584e-16	0.424	5.37E-577	0.0038971	8.5355e-11	0.19706	4.4154e-14	0.015475
rs10733086	1	196676935	A/T	0.48756	-0.56583	0.066151	2.8584e-16	0.424	5.62E-577	0.0038971	8.5355e-11	0.19706	4.4154e-14	0.015475
rs1410997	1	196677163	C/A	0.48756	-0.56583	0.066151	2.8584e-16	0.424	5.62E-577	0.0038971	8.5355e-11	0.19706	4.4154e-14	0.015475
rs9970784	1	196673802	C/T	0.48763	-0.56611	0.066205	2.9166e-16	0.424	2.63E-577	0.0038117	8.454e-11	0.19844	4.4679e-14	0.015631
rs203687	1	196674270	C/T	0.49083	-0.56916	0.066702	3.3247e-16	0.421	1.7E-581	0.0043978	1.6201e-10	0.14432	9.9416e-15	0.01415
rs203680	1	196681375	T/C	0.48882	-0.56473	0.066273	3.6188e-16	0.424	1.1E-576	0.0045243	1.4045e-10	0.14684	8.9051e-15	0.015762
rs203685	1	196677945	C/A	0.48881	-0.56473	0.066274	3.6228e-16	0.424	1.05E-576	0.0045371	1.4008e-10	0.14734	8.9623e-15	0.015766
rs402991	1	196676103	C/G	0.48881	-0.56473	0.066274	3.6228e-16	0.424	1.2E-576	0.0045371	1.4008e-10	0.14734	8.9623e-15	0.015766
rs399469	1	196676105	A/T	0.48881	-0.56473	0.066274	3.6228e-16	0.424	1.2E-576	0.0045371	1.4008e-10	0.14734	8.9623e-15	0.015766
rs203679	1	196682518	C/A	0.48881	-0.56473	0.066274	3.6228e-16	0.424	1.86E-576	0.0045371	1.4008e-10	0.14734	8.9623e-15	0.015766
rs203683	1	196678432	G/C	0.48881	-0.56473	0.066274	3.6228e-16	0.424	1E-576	0.0045371	1.4008e-10	0.14734	8.9623e-15	0.015766
rs61241581	1	196679187	C/CAA	0.48872	-0.56474	0.066289	3.6665e-16	0.424	1.48E-576	0.0045672	1.399e-10	0.14695	9.0121e-15	0.01588
rs203677	1	196683366	A/T	0.48886	-0.56467	0.066283	3.6729e-16	0.424	1.78E-576	0.0044774	1.3822e-10	0.14593	8.6415e-15	0.015804
rs203674	1	196684625	G/T	0.48901	-0.56448	0.066301	3.8183e-16	0.424	2.14E-576	0.0043284	1.3381e-10	0.14235	7.8885e-15	0.015908
rs203672	1	196689062	T/C	0.48889	-0.56447	0.066616	5.1119e-16	0.424	3.98E-576	0.0025093	1.006e-10	0.12799	1.9929e-15	0.014129
rs34813609	1	196668360	GT/G	0.48432	-0.5751	0.067908	5.2908e-16	0.419	1.58E-589	0.0086198	2.8674e-09	0.10645	1.5578e-10	0.0052347
rs375046	1	196705926	C/A	0.49097	-0.56326	0.066636	5.9379e-16	0.424	1E-575	0.0014093	1.0373e-10	0.095073	6.9206e-16	0.012965
rs412852	1	196703707	G/A	0.48994	-0.56294	0.066614	6.0289e-16	0.424	8.71E-576	0.0016709	1.0723e-10	0.10327	8.5307e-16	0.013155
rs414539	1	196701569	T/C	0.48933	-0.56288	0.066638	6.2055e-16	0.424	2.88E-575	0.001818	1.027e-10	0.11145	9.7647e-16	0.013322
rs374896	1	196692378	T/C	0.48883	-0.56317	0.066686	6.281e-16	0.424	4.47E-576	0.0019838	9.4059e-11	0.12257	1.1717e-15	0.013482
rs403846	1	196696737	T/C	0.48882	-0.56309	0.066689	6.3494e-16	0.424	3.16E-576	0.0019627	9.3826e-11	0.12235	1.1448e-15	0.013455
rs395544	1	196698272	A/G	0.48881	-0.56309	0.06669	6.3585e-16	0.424	3.31E-576	0.001968	9.3549e-11	0.12276	1.1515e-15	0.013459
rs380390	1	196701051	G/C	0.48881	-0.56309	0.06669	6.3585e-16	0.424	3.47E-576	0.001968	9.3549e-11	0.12276	1.1515e-15	0.013459
rs379489	1	196693451	A/G	0.48881	-0.56309	0.06669	6.3585e-16	0.424	4.9E-576	0.001968	9.3549e-11	0.12276	1.1515e-15	0.013459
rs381974	1	196692672	A/G	0.48881	-0.56309	0.06669	6.3585e-16	0.424	6.17E-576	0.001968	9.3549e-11	0.12276	1.1515e-15	0.013459
rs393955	1	196692470	C/A	0.48881	-0.56309	0.06669	6.3585e-16	0.424	6.46E-576	0.001968	9.3549e-11	0.12276	1.1515e-15	0.013459
rs506317	1	196717153	C/T	0.4929	-0.56306	0.066729	6.6118e-16	0.424	8.71E-572	0.0011541	9.6807e-11	0.082419	5.1723e-16	0.013295
rs12118829	1	196597973	A/G	0.12046	-0.81589	0.09752	1.1065e-15	0.518	1.15e-149	0.60088	0.14198	0.41571	6.4171e-09	0.022796
rs7524776	1	196623337	T/C	0.12064	-0.81021	0.097234	1.4103e-15	0.503	8.91e-161	0.60077	0.13706	0.41251	6.9717e-09	0.021752
rs147220066	1	196752282	A/C	0.39945	-0.59832	0.071906	1.5332e-15	0.5	9.12E-324	4.4213e-06	0.2259	8.451e-07	5.2076e-20	6.2074e-05
rs427939	1	196759849	A/G	0.40635	-0.59361	0.071437	1.6625e-15	0.502	2.88E-322	5.874e-07	0.24673	3.4774e-08	3.3686e-20	5.8647e-05
rs7546015	1	196664082	A/G	0.49008	-0.56861	0.068839	2.3684e-15	0.422	1.7E-573	0.0057997	3.7571e-09	0.063729	1.5755e-10	0.0054986
rs10754198	1	196573505	A/T	0.25938	-0.60776	0.073946	3.1691e-15	0.556	1.38e-202	0.55979	0.94505	0.018965	3.5664e-08	0.11275
rs521631	1	196813352	T/C	0.49227	0.57498	0.070153	3.7287e-15	2.326	1.55E-512	0.0025858	2.4996e-09	0.10122	2.2155e-18	0.01919
rs568178	1	196754908	T/C	0.39259	-0.58474	0.071796	5.3651e-15	0.501	4.47E-317	3.9394e-07	0.34514	4.17e-08	5.6499e-20	4.7017e-05
rs1412636	1	196951459	G/A	0.11933	-0.83403	0.10242	5.4251e-15	0.571	1.38e-114	0.076472	0.61057	0.99384	3.4881e-15	1.0619e-05
rs139228532	1	196671665	AAAAAC/A	0.48533	-0.55872	0.068721	5.9314e-15	0.423	2.19E-572	0.010518	2.4568e-09	0.25017	4.4434e-13	0.0027986
rs10801583	1	196956561	T/C	0.11935	-0.83148	0.1024	6.3751e-15	0.572	2e-114	0.07654	0.61119	0.99963	4.7515e-15	1.075e-05
rs146903886	1	196958298	T/G	0.11934	-0.83073	0.10241	6.7434e-15	0.572	1.95e-114	0.076818	0.61197	0.99711	5.2672e-15	1.0809e-05
rs502060	1	196803628	C/T	0.40809	-0.57997	0.071614	7.4113e-15	0.529	7.24e-275	6.1052e-07	0.79609	1.0223e-09	2.3405e-20	4.0281e-05
rs10801584	1	196961231	C/T	0.11936	-0.82898	0.10236	7.4216e-15	0.572	2.51e-114	0.076959	0.61171	0.99465	6.3125e-15	1.0904e-05
rs6667243	1	196941493	T/C	0.42416	-0.54665	0.067621	8.2098e-15	0.466	4.47E-439	0.1287	7.1066e-09	0.30238	9.1385e-14	0.039701
rs400642	1	196757258	C/T	0.40712	-0.57574	0.071484	1.0122e-14	0.503	4.9E-319	2.457e-07	0.28515	1.4694e-08	2.5272e-20	6.7755e-05
rs1332664	1	196967458	G/T	0.11939	-0.8219	0.10222	1.1115e-14	0.573	5.13e-114	0.07796	0.61224	0.98278	1.3104e-14	1.1496e-05
rs200239123	1	196968852	TACACACACACAC/T	0.11868	-0.82607	0.10287	1.1967e-14	0.57	1.45e-113	0.076662	0.6231	0.98866	1.2684e-14	1.2738e-05
rs510755	1	196739246	G/T	0.4075	-0.5686	0.070842	1.228e-14	0.506	3.72E-322	1.3984e-07	0.32173	1.3446e-08	5.0335e-20	4.966e-05
rs12075161	1	197001099	T/A	0.1194	-0.82013	0.10218	1.2321e-14	0.573	1.62e-113	0.077948	0.61322	0.97977	1.5759e-14	1.1613e-05
rs12134960	1	197009508	G/C	0.1194	-0.82014	0.10219	1.2347e-14	0.574	5.37e-113	0.077821	0.6132	0.97986	1.584e-14	1.1604e-05
rs12116643	1	196973183	T/C	0.1194	-0.81999	0.10217	1.2355e-14	0.573	3.55e-114	0.078282	0.61233	0.97994	1.5698e-14	1.1666e-05
rs395998	1	196739837	C/T	0.40775	-0.56849	0.070881	1.2819e-14	0.505	4.07E-322	1.4119e-07	0.32163	1.3121e-08	5.1376e-20	4.9605e-05
rs454834	1	196744599	C/T	0.40785	-0.57072	0.071172	1.2938e-14	0.505	1.7E-320	1.5718e-07	0.30837	1.16e-08	4.2468e-20	5.4253e-05
rs409582	1	196749779	G/T	0.40799	-0.57185	0.071313	1.295e-14	0.505	1E-319	1.6546e-07	0.3017	1.0699e-08	3.8319e-20	5.6571e-05
rs10801586	1	197021189	C/T	0.11719	-0.82447	0.103	1.4338e-14	0.578	5.37e-108	0.04492	0.6499	0.984	5.7095e-14	7.8261e-06
rs2298883	1	197028634	A/G	0.11732	-0.82401	0.10305	1.5154e-14	0.578	4.57e-108	0.042477	0.65518	0.99567	5.9546e-14	7.8888e-06
rs10754196	1	196570706	A/G	0.26394	-0.58964	0.073758	1.5376e-14	0.567	8.91e-194	0.584	0.94158	0.015648	8.0259e-08	0.10168
rs138320780	1	196848494	T/C	0.0098806	-2.6248	0.32852	1.5876e-14	0.468	3.67e-21	0.003469	0.74423	0.18665	0.88887	0.065429
rs448757	1	196776407	G/A	0.40177	-0.57954	0.072646	1.7261e-14	0.509	3.89e-302	2.1987e-07	0.50247	1.4741e-09	4.1761e-20	4.4788e-05
rs7519281	1	196772577	G/A	0.40865	-0.57264	0.072015	2.0662e-14	0.514	7.59e-299	1.7704e-07	0.58374	1.121e-09	1.6166e-20	1.6474e-05
rs200336043	1	196765518	A/AG	0.40458	-0.56945	0.071788	2.36e-14	0.519	3.24e-292	1.2041e-07	0.6231	9.0886e-10	1.3793e-19	3.5562e-05
rs79351096	1	196918741	G/A	0.012443	-2.3182	0.2924	2.4329e-14	0.634	1.01e-13	0.024527	0.89245	0.17609	0.80923	0.084264
rs10922088	1	196552430	C/T	0.26095	-0.58572	0.073897	2.465e-14	0.562	2.19e-198	0.61331	0.96421	0.017837	6.0236e-08	0.11767
rs422964	1	196773026	A/G	0.40637	-0.57266	0.072453	2.875e-14	0.515	4.9e-297	1.0275e-07	0.57349	6.3396e-10	8.9299e-21	1.5551e-05
rs72485110	1	196808878	G/T	0.2678	-0.63213	0.080006	2.932e-14	0.581	8.91e-159	1.5399e-05	0.0049874	2.756e-07	1.6439e-24	5.4681e-06
rs141731635	1	196773346	T/C	0.40266	-0.56867	0.072206	3.4939e-14	0.525	1.17e-281	6.5084e-08	0.6441	2.1219e-10	2.4027e-20	1.275e-05
rs445413	1	196740442	G/C	0.41098	-0.55943	0.071075	3.607e-14	0.508	1.86E-316	3.3006e-07	0.34394	2.7744e-08	6.0378e-20	6.4227e-05
rs400811	1	196818554	G/A	0.26802	0.62259	0.079171	3.7906e-14	1.683	1.45e-148	7.1775e-06	0.007852	6.1316e-08	1.2699e-24	4.0619e-06
rs6658594	1	196818057	C/T	0.268	0.62266	0.079181	3.791e-14	1.683	1.26e-148	7.1726e-06	0.0078153	6.139e-08	1.2568e-24	4.0757e-06
rs201957959	1	196561821	ATATG/A	0.26395	-0.57675	0.073656	4.7716e-14	0.576	6.31e-186	0.57997	0.91688	0.019739	1.1788e-07	0.10588
rs61819890	1	196565291	A/C	0.26402	-0.57658	0.073655	4.8444e-14	0.574	2.09e-187	0.58018	0.91951	0.019569	1.192e-07	0.10425
rs16840224	1	196569681	C/T	0.26415	-0.57646	0.073665	4.9339e-14	0.566	1.51e-195	0.58178	0.92312	0.019342	1.1974e-07	0.10166
rs474300	1	196730957	A/C	0.39848	-0.55146	0.07084	6.5254e-14	0.505	4.27E-322	2.1427e-08	0.54846	3.4498e-09	4.1543e-19	4.7727e-05
rs59335616	1	196448630	AAGGTGG/A	0.26019	-0.58044	0.074587	6.6401e-14	0.578	1.38e-180	0.43175	0.76675	0.032597	3.5223e-08	0.13576
rs66646154	1	196448625	ATG/A	0.26021	-0.58041	0.074584	6.6434e-14	0.578	1.41e-180	0.43107	0.76629	0.032681	3.5277e-08	0.13579
rs800238	1	196729645	A/G	0.39834	-0.55088	0.070827	6.8311e-14	0.506	7.94E-321	2.1432e-08	0.55357	3.2674e-09	4.1613e-19	4.7617e-05
rs6695321	1	196675861	A/G	0.34577	-0.54185	0.069764	7.3603e-14	0.616	2.24e-170	4.4558e-12	0.00011292	4.1862e-21	1.1554e-18	4.0305e-08
rs10922084	1	196525314	A/C	0.26244	-0.57062	0.073641	8.3358e-14	0.58	1.29e-182	0.54737	0.85398	0.023338	1.6324e-07	0.13543
rs10922083	1	196516398	C/T	0.26258	-0.57065	0.07376	9.0542e-14	0.578	1.1e-183	0.55907	0.84403	0.024273	1.6123e-07	0.13211
rs61819917	1	196662015	C/A	0.45568	-0.54685	0.07074	9.4413e-14	0.438	6.92E-487	0.002842	1.5537e-07	0.058509	9.53e-08	0.017964
rs10922082	1	196513694	G/A	0.26268	-0.57056	0.073808	9.4482e-14	0.58	3.63e-182	0.56539	0.83937	0.024846	1.6009e-07	0.13046
rs61819916	1	196662011	C/A	0.45475	-0.54625	0.070862	1.095e-13	0.437	2.09E-488	0.0032124	1.3858e-07	0.062423	1.1707e-07	0.020818
rs6697795	1	196491356	C/G	0.26335	-0.56751	0.074049	1.4805e-13	0.582	2.34e-180	0.60871	0.80655	0.030077	1.653e-07	0.12028
rs10922078	1	196490877	G/T	0.26337	-0.56729	0.074055	1.5166e-13	0.579	3.89e-182	0.61072	0.80512	0.030296	1.6596e-07	0.11985
rs6675769	1	196941661	G/A	0.42226	-0.52217	0.068278	1.6542e-13	0.47	8.32E-432	0.10095	5.0379e-09	0.33853	4.3278e-13	0.035322
rs60495441	1	196478373	G/A	0.26368	-0.56438	0.074093	2.0316e-13	0.581	6.46e-181	0.63294	0.78936	0.033281	1.7434e-07	0.11556
rs12123128	1	196471258	A/T	0.26462	-0.56209	0.074288	2.8556e-13	0.584	2.69e-178	0.70615	0.77547	0.033596	1.7254e-07	0.12061
rs9427634	1	196805200	A/G	0.35103	-0.57364	0.076259	3.8353e-13	0.539	5.89e-240	1.6334e-05	0.73562	3.3316e-07	4.7566e-23	0.00024218
rs400344	1	196757392	C/T	0.39415	-0.55352	0.073617	3.9199e-13	0.504	1.48e-301	6.7614e-08	0.27448	3.2702e-09	7.9679e-19	0.00020828
rs10922075	1	196467248	G/A	0.26548	-0.55824	0.074344	4.1921e-13	0.585	1.29e-177	0.77283	0.76595	0.033756	1.7928e-07	0.12717
rs201682735	1	196368243	GTC/G	0.27014	0.55788	0.074306	4.2204e-13	1.693	1.45e-172	0.88183	0.7593	0.054937	2.6065e-07	0.1164
rs1694459	1	196815786	C/T	0.36741	0.55416	0.073927	4.5663e-13	1.637	7.08e-155	1.5146e-08	0.024961	6.6788e-13	4.6128e-22	1.2512e-05
rs67076137	1	196423126	A/AT	0.27272	-0.55502	0.074054	4.6072e-13	0.591	3.63e-171	0.5723	0.66385	0.042941	1.4411e-07	0.12696
rs10801539	1	196440168	G/C	0.27051	-0.55365	0.074029	5.1189e-13	0.588	3.09e-174	0.647	0.67037	0.05293	2.1903e-07	0.13697
rs72732257	1	196457375	C/A	0.26732	-0.55598	0.074361	5.1914e-13	0.586	1.35e-175	0.77193	0.73379	0.037917	1.8567e-07	0.13249
rs12065463	1	196464754	T/C	0.26603	-0.55467	0.074319	5.6736e-13	0.589	3.89e-174	0.81205	0.75916	0.033842	1.8858e-07	0.13127
rs10801537	1	196426841	A/G	0.27128	-0.55147	0.07395	5.9081e-13	0.591	9.77e-172	0.6214	0.66228	0.052599	2.476e-07	0.1412
rs11807331	1	196427811	T/C	0.27127	-0.55141	0.073948	5.9312e-13	0.591	9.55e-172	0.62177	0.66222	0.052658	2.4935e-07	0.14136
rs61820915	1	196428769	T/C	0.27125	-0.55134	0.073946	5.9598e-13	0.591	8.51e-172	0.62225	0.66187	0.052744	2.5167e-07	0.1415
rs10922071	1	196433870	G/A	0.27114	-0.55086	0.073937	6.1812e-13	0.591	5.75e-172	0.62611	0.66088	0.053499	2.6699e-07	0.14268
rs72732259	1	196464113	T/C	0.26618	-0.55356	0.074305	6.2047e-13	0.589	3.31e-174	0.82268	0.75744	0.033785	1.9108e-07	0.13223
rs1769996	1	196353041	C/T	0.26785	0.55615	0.074755	6.6422e-13	1.687	3.16e-167	0.84451	0.73641	0.062137	1.5352e-07	0.13852
rs34331968	1	196659753	T/C	0.40217	-0.49744	0.066985	7.2567e-13	0.571	5.13e-247	5.6554e-09	0.1025	1.0944e-13	3.4657e-13	1.0676e-07
rs10754187	1	196416252	A/G	0.267	-0.55224	0.074466	7.7636e-13	0.592	6.46e-169	0.80933	0.72325	0.053231	2.6474e-07	0.14814
rs35845393	1	196416936	GAC/G	0.26687	-0.55245	0.0745	7.7892e-13	0.591	5.89e-169	0.80743	0.7237	0.052808	2.6569e-07	0.14844
rs150139974	1	197209949	A/G	0.0060659	-3.3571	0.45293	7.9727e-13	0.38	4.3e-22	0.037584	0.93279	0.1865	0.90979	0.064971
rs2994255	1	196364116	A/G	0.26755	0.551	0.074373	8.1562e-13	1.678	3.02e-166	0.80243	0.71735	0.054482	2.6278e-07	0.14496
rs10801532	1	196364176	A/G	0.26735	-0.55138	0.074427	8.164e-13	0.596	1.55e-165	0.79911	0.71813	0.054016	2.6352e-07	0.14515
rs10801531	1	196363544	G/A	0.26734	-0.55137	0.074426	8.1651e-13	0.596	1.58e-165	0.79904	0.71826	0.053967	2.6318e-07	0.14511
rs10801530	1	196361497	G/T	0.26734	-0.55136	0.074426	8.1726e-13	0.596	1.66e-165	0.79911	0.7183	0.053973	2.6292e-07	0.14518
rs7535696	1	196371432	T/C	0.26735	-0.55138	0.074428	8.1759e-13	0.596	1.17e-165	0.79915	0.71836	0.054026	2.6344e-07	0.14511
rs10801535	1	196407075	C/T	0.26729	-0.55109	0.074393	8.1954e-13	0.593	7.24e-168	0.80242	0.71709	0.054712	2.6501e-07	0.1467
rs10922066	1	196400253	C/T	0.26729	-0.55107	0.074392	8.2034e-13	0.595	9.33e-167	0.8021	0.71694	0.054679	2.6558e-07	0.1467
rs2147469	1	196351766	A/T	0.26872	0.55323	0.074685	8.2155e-13	1.68	2.04e-165	0.8116	0.7087	0.059603	2.6029e-07	0.14343
rs3928857	1	196383601	T/C	0.26737	0.55086	0.074366	8.2175e-13	1.678	3.63e-166	0.80347	0.71679	0.054854	2.6656e-07	0.14657
rs10737670	1	196357746	A/G	0.26741	-0.55168	0.074478	8.2232e-13	0.596	2.34e-165	0.80046	0.71844	0.05401	2.5774e-07	0.14438
rs6678457	1	196385407	C/A	0.26725	-0.55106	0.074397	8.2418e-13	0.596	5.5e-166	0.80176	0.71713	0.054594	2.6667e-07	0.14662
rs3855964	1	196384116	T/G	0.26733	0.55091	0.074378	8.2434e-13	1.678	9.12e-166	0.80284	0.71675	0.054812	2.6693e-07	0.14664
rs7550015	1	196386919	T/C	0.26735	0.55087	0.074373	8.2472e-13	1.678	7.94e-166	0.80339	0.7164	0.054858	2.6676e-07	0.14664
rs3927686	1	196385649	T/C	0.26733	0.55089	0.074377	8.2498e-13	1.678	8.91e-166	0.80285	0.71675	0.054838	2.6709e-07	0.14671
rs12069983	1	196387741	C/A	0.26726	-0.55103	0.074396	8.2567e-13	0.596	5.13e-166	0.8017	0.71711	0.054627	2.6709e-07	0.14676
rs12069990	1	196387809	C/T	0.26726	-0.55103	0.074396	8.2567e-13	0.596	5.13e-166	0.8017	0.71711	0.054627	2.6709e-07	0.14676
rs946750	1	196359665	T/C	0.26741	0.5507	0.074355	8.2775e-13	1.677	4.9e-166	0.80427	0.7163	0.055029	2.6732e-07	0.14664
rs12729649	1	196387632	G/A	0.26741	0.5507	0.074355	8.2775e-13	1.674	2e-165	0.80427	0.7163	0.055029	2.6732e-07	0.14664
rs150053640	1	197258968	T/A	0.0059863	-3.3815	0.45657	8.2778e-13	0.382	7.31e-22	0.038729	0.93929	0.18569	0.90844	0.06539
rs1538685	1	196397886	G/A	0.26743	0.55069	0.074354	8.2789e-13	1.675	1.1e-165	0.80486	0.71571	0.055123	2.6702e-07	0.1466
rs1538687	1	196397775	C/T	0.26743	0.55069	0.074355	8.2798e-13	1.675	1.29e-165	0.80478	0.71577	0.055115	2.6712e-07	0.14662
rs2878558	1	196401390	T/G	0.26743	0.5507	0.074356	8.2802e-13	1.679	1.51e-166	0.80478	0.71575	0.055152	2.6672e-07	0.14667
rs10801534	1	196396086	A/C	0.26743	0.55069	0.074355	8.2806e-13	1.675	1.26e-165	0.80471	0.71583	0.055107	2.6721e-07	0.14663
rs2878557	1	196402773	T/C	0.26744	0.55069	0.074356	8.2862e-13	1.679	1.15e-166	0.8051	0.71548	0.055189	2.6603e-07	0.14659
rs7531611	1	196405652	T/C	0.26743	0.55069	0.074358	8.295e-13	1.681	4.27e-167	0.80506	0.71564	0.055181	2.6629e-07	0.14669
rs139686286	1	197268053	G/T	0.0059726	-3.3837	0.45698	8.3758e-13	0.388	2.52e-21	0.038902	0.9403	0.18565	0.908	0.065348
rs2027368	1	196351150	A/C	0.26808	-0.55337	0.074743	8.4252e-13	0.595	1.7e-164	0.79548	0.71527	0.054862	2.7748e-07	0.14387
rs10922096	1	196662459	T/C	0.40299	-0.49377	0.066983	1.0405e-12	0.572	1.7e-246	4.5636e-09	0.099538	5.2706e-14	3.8703e-13	1.0175e-07
rs10922140	1	196818493	G/A	0.46482	0.51776	0.070296	1.0828e-12	2.278	9.33E-502	0.015757	2.3259e-10	0.19349	2.0497e-19	0.054774
rs6674044	1	196818333	T/C	0.46493	0.51774	0.070299	1.0878e-12	2.278	9.33E-502	0.015717	2.3299e-10	0.1936	2.0404e-19	0.054658
rs141241538	1	196359831	AT/A	0.26466	-0.55037	0.074787	1.1286e-12	0.596	4.57e-164	0.81325	0.70343	0.067094	1.9629e-07	0.14195
rs12738109	1	196406617	C/T	0.27302	0.54507	0.074744	1.747e-12	1.671	8.51e-164	0.79506	0.62726	0.063649	1.2401e-06	0.14303
rs12123968	1	196406268	T/A	0.29267	0.54269	0.074859	2.311e-12	1.623	1.62e-147	0.59111	0.60985	0.065852	5.8646e-06	0.047677
rs776087	1	196721543	A/G	0.15421	-0.70004	0.096601	2.3523e-12	0.498	3.39e-154	0.11621	0.015697	0.10964	8.3218e-14	0.0044782
rs6695525	1	196845521	T/G	0.46425	0.50029	0.06908	2.4225e-12	2.182	2.57E-476	0.02264	4.979e-09	0.26169	8.2956e-20	0.055404
rs1359594	1	196927428	T/G	0.47513	-0.48727	0.067896	3.7013e-12	0.461	5.37E-465	0.012767	2.1327e-08	0.18809	7.8048e-17	0.015728
rs2026547	1	196927791	G/A	0.47513	-0.48726	0.067896	3.7048e-12	0.461	6.17E-465	0.012766	2.1347e-08	0.18804	7.7962e-17	0.01573
rs942971	1	196933506	A/G	0.47468	-0.48782	0.068026	3.839e-12	0.462	6.46E-463	0.012901	2.1571e-08	0.18725	8.5616e-17	0.014856
rs6428379	1	196937536	T/C	0.47558	-0.49008	0.06838	3.9402e-12	0.465	1.86E-453	0.017539	2.2862e-08	0.20222	6.8674e-17	0.016196
rs143396383	1	196898226	T/C	0.4834	-0.48808	0.068103	3.943e-12	0.459	8.51E-473	0.018584	6.9801e-10	0.3948	1.2802e-17	0.014596
rs190098355	1	196847203	A/G	0.012644	-2.1641	0.30196	3.9484e-12	0.5	1.37e-26	0.061715	0.65081	0.35068	0.5726	0.21412
rs28369298	1	196797493	T/C	0.33688	-0.55809	0.078054	4.3935e-12	0.539	8.13e-230	2.9132e-05	0.80718	2.644e-06	6.0788e-25	0.00077978
rs111289226	1	196816143	A/G	0.45821	0.50557	0.07071	4.3945e-12	2.235	7.08E-482	0.016983	1.5697e-09	0.25579	2.7795e-19	0.067313
rs61818914	1	196810137	G/T	0.29951	-0.56528	0.079113	4.531e-12	0.561	1.7e-187	2.9146e-07	0.0035067	1.8664e-10	2.7696e-25	1.1473e-05
rs6665824	1	196820234	C/A	0.46351	0.50155	0.070213	4.5907e-12	2.255	1.29E-502	0.02927	9.7674e-11	0.39985	4.1216e-19	0.082104
rs68045083	1	196820008	CAT/C	0.46263	0.50159	0.070267	4.7354e-12	2.249	2.95E-500	0.030146	2.7354e-10	0.37597	6.4236e-19	0.091516
rs201457423	1	196816180	AT/A	0.46057	0.50322	0.07053	4.8438e-12	2.238	2.19E-487	0.020817	1.1062e-09	0.30614	2.2295e-19	0.074955
rs1738740	1	196808640	A/T	0.47138	-0.50778	0.071313	5.3112e-12	0.432	2.19E-508	0.018421	5.7977e-10	0.14589	4.9619e-18	0.035608
rs1963607	1	196822959	A/C	0.46238	0.49899	0.070083	5.3259e-12	2.241	1.35E-498	0.029752	2.913e-10	0.37747	6.8052e-19	0.091375
rs10922142	1	196821108	T/A	0.46231	0.4992	0.070112	5.3272e-12	2.243	7.24E-499	0.029833	2.939e-10	0.37839	6.7088e-19	0.09161
rs1963606	1	196822853	C/T	0.46239	0.49899	0.070083	5.3301e-12	2.241	1.29E-498	0.029762	2.915e-10	0.37752	6.8135e-19	0.091353
rs10754206	1	196820924	T/G	0.4623	0.49921	0.070117	5.3362e-12	2.243	6.92E-499	0.029801	2.9386e-10	0.37834	6.7066e-19	0.091717
rs412967	1	196813716	C/G	0.47187	0.50398	0.071172	6.831e-12	2.28	2E-500	0.024664	2.1678e-10	0.40408	6.8675e-20	0.049924
rs145478311	1	196784085	C/A	0.34477	-0.54843	0.077527	7.1477e-12	0.541	1.86e-230	3.1997e-07	0.91794	5.0189e-07	6.3575e-25	0.00016835
rs35966884	1	196868282	A/AG	0.48277	0.48271	0.068343	7.6655e-12	2.158	5.37E-466	0.020306	1.2069e-08	0.36149	1.5745e-18	0.018237
rs78865786	1	197162552	T/C	0.009352	-2.6354	0.37366	8.1702e-12	0.511	5.25e-17	0.089902	0.90056	0.12086	0.73203	0.12831
rs1853883	1	196881600	G/C	0.48303	-0.48172	0.068343	8.4038e-12	0.463	4.9E-465	0.020338	1.4024e-08	0.32704	1.5183e-18	0.01783
rs200431131	1	196404265	GTA/G	0.28781	0.51165	0.072822	9.7017e-12	1.595	4.9e-142	0.71736	0.61299	0.060673	1.028e-06	0.072588
rs5993	1	197030829	A/T	0.13017	-0.69585	0.099239	1.0612e-11	0.614	9.59e-90	0.071421	0.86343	0.91231	7.6209e-13	2.7689e-05
rs2878690	1	196893553	C/T	0.48339	-0.47847	0.068255	1.0733e-11	0.462	5.62E-469	0.020291	1.559e-09	0.34834	1.6805e-18	0.015186
rs4044682	1	196894465	G/T	0.48339	-0.47827	0.068242	1.0846e-11	0.461	1.78E-469	0.020279	1.5602e-09	0.34568	1.6967e-18	0.015119
rs4428917	1	196896360	G/T	0.48337	-0.47789	0.068212	1.1017e-11	0.462	6.46E-469	0.020226	1.561e-09	0.34054	1.7429e-18	0.014994
rs71524421	1	196815708	C/G	0.3303	0.53631	0.076556	1.106e-11	1.668	1.58e-158	3.4501e-08	0.014958	3.0627e-11	7.6031e-25	4.156e-05
rs66947037	1	197035120	GCTTA/G	0.13037	-0.69376	0.099101	1.1403e-11	0.614	8.28e-90	0.070001	0.86789	0.92411	7.0854e-13	2.7171e-05
rs66783820	1	196897817	AATAC/A	0.41602	-0.4718	0.067489	1.2124e-11	0.52	3.16E-326	0.0001556	0.02746	0.00016215	4.285e-20	0.00052028
rs10922161	1	197040644	A/G	0.13041	-0.69263	0.099095	1.2224e-11	0.614	1.09e-89	0.06797	0.87028	0.94427	7.0734e-13	2.761e-05
rs12023713	1	197041786	A/G	0.13042	-0.69239	0.099093	1.2405e-11	0.614	1.17e-89	0.067445	0.8708	0.949	7.0753e-13	2.7697e-05
rs1332660	1	197053141	T/C	0.1306	-0.68462	0.098861	1.8357e-11	0.617	7.74e-89	0.059576	0.88068	0.96562	7.9827e-13	3.0946e-05
rs71675127	1	197056661	TATTATAGTCAACATAGCA/T	0.1306	-0.68462	0.098861	1.8359e-11	0.617	1e-88	0.059574	0.88065	0.96567	7.9768e-13	3.0943e-05
rs10737686	1	197068200	C/T	0.1306	-0.68462	0.098861	1.8359e-11	0.617	1.82e-88	0.059574	0.88065	0.96567	7.9768e-13	3.0943e-05
rs10922162	1	197070776	C/T	0.1306	-0.68462	0.098861	1.8359e-11	0.617	2.05e-88	0.059574	0.88065	0.96567	7.9768e-13	3.0943e-05
rs12034362	1	197077516	T/C	0.13081	-0.68471	0.098951	1.898e-11	0.617	2.34e-88	0.059669	0.86815	0.97539	6.6296e-13	3.2699e-05
rs72738632	1	197117391	G/A	0.12983	-0.68369	0.098867	1.9531e-11	0.619	2.86e-87	0.056298	0.78386	0.99151	7.618e-13	4.893e-05
rs61819092	1	197116764	C/T	0.12986	-0.68362	0.098865	1.959e-11	0.619	3e-87	0.056338	0.78439	0.99211	7.5212e-13	4.8756e-05
rs10922167	1	197081396	C/T	0.13097	-0.6841	0.098969	1.9896e-11	0.617	2.74e-88	0.059913	0.85917	0.98245	5.9295e-13	3.4355e-05
rs10922179	1	197159347	G/A	0.12936	-0.6823	0.09871	1.9914e-11	0.62	1.26e-86	0.055451	0.76912	0.98967	9.2512e-13	5.25e-05
rs12085377	1	197081682	G/A	0.13097	-0.68407	0.098977	1.9998e-11	0.617	2.75e-88	0.059957	0.85923	0.98238	5.9313e-13	3.4422e-05
rs12128631	1	197128726	G/A	0.12943	-0.68163	0.098729	2.0939e-11	0.62	4.86e-87	0.05581	0.76711	0.98652	1.0509e-12	5.5832e-05
rs4915344	1	197102745	A/G	0.13065	-0.68316	0.098956	2.0993e-11	0.618	7.24e-88	0.058598	0.81121	0.99689	5.734e-13	4.3715e-05
rs12137359	1	197129981	C/T	0.12946	-0.6814	0.098734	2.1304e-11	0.62	5.01e-87	0.05594	0.76639	0.98543	1.1003e-12	5.706e-05
rs12028827	1	197127491	A/C	0.12949	-0.68113	0.098739	2.1717e-11	0.619	3e-87	0.05609	0.76568	0.98417	1.1522e-12	5.834e-05
rs10922177	1	197153767	T/C	0.12959	-0.68017	0.098755	2.3239e-11	0.619	3.44e-87	0.05663	0.76315	0.98002	1.3628e-12	6.3184e-05
rs398848	1	196792468	T/G	0.35695	-0.52509	0.076256	2.3453e-11	0.549	1.38e-227	6.3924e-06	0.90373	8.2685e-08	1.1138e-24	0.00012645
rs432007	1	196792464	A/C	0.35695	-0.52509	0.076256	2.3461e-11	0.549	1.32e-227	6.3923e-06	0.90365	8.269e-08	1.114e-24	0.00012641
rs10922168	1	197086130	T/C	0.13128	-0.68096	0.098891	2.3462e-11	0.618	3.56e-88	0.060795	0.84119	0.99735	5.1218e-13	3.8958e-05
rs4639796	1	197126649	G/A	0.12812	-0.68159	0.099013	2.377e-11	0.621	4.53e-86	0.07064	0.79871	0.92282	1.3474e-12	5.1356e-05
rs12042442	1	197096135	T/C	0.13119	-0.68076	0.098903	2.3872e-11	0.618	7.13e-88	0.060625	0.82951	0.99906	5.1739e-13	4.1853e-05
rs7410845	1	196368245	C/G	0.27274	0.51077	0.074595	2.9871e-11	1.656	2.14e-159	0.73349	0.82708	0.054224	5.9858e-07	0.13396
rs463499	1	196804800	A/C	0.34215	-0.51933	0.075937	3.1434e-11	0.559	7.76e-216	7.1266e-06	0.87564	2.8183e-07	2.8436e-24	0.00024123
rs450200	1	196804816	T/C	0.34139	-0.51854	0.075824	3.1494e-11	0.561	2.57e-213	7.1486e-06	0.88745	2.536e-07	2.5376e-24	0.00023645
rs140630613	1	196814569	A/G	0.47378	0.48931	0.07181	3.6741e-11	2.263	2.09E-492	0.013532	4.5169e-10	0.2643	3.2393e-19	0.062003
rs411185	1	196800073	T/C	0.34701	-0.52472	0.077232	4.1553e-11	0.544	5.13e-229	1.1584e-05	0.93548	5.391e-07	5.0972e-25	0.00040089
rs34755417	1	196848566	GT/G	0.47725	0.46958	0.069148	4.2371e-11	2.168	1.51E-466	0.013727	2.1809e-08	0.45037	5.155e-18	0.033949
rs403802	1	196800103	G/A	0.34469	-0.52375	0.077192	4.3957e-11	0.55	1.45e-221	8.3545e-06	0.99791	2.8703e-07	9.9081e-25	0.00032856
rs367626	1	196800120	G/A	0.34449	-0.5237	0.0772	4.4299e-11	0.55	3.47e-221	8.3611e-06	0.99684	2.8892e-07	1.0154e-24	0.00033539
rs186546458	1	196815059	C/G	0.012369	-2.3372	0.3463	5.4888e-11	0.668	2.03e-09	0.017341	0.93882	0.032423	0.38074	0.111
rs1089033	1	196666793	A/C	0.38351	-0.5086	0.076282	9.0581e-11	0.46	1.07E-405	0.030194	0.00015836	0.13823	3.7254e-09	0.0026873
rs452360	1	196804333	T/C	0.36466	-0.49605	0.074526	9.6997e-11	0.555	2.88e-227	2.6997e-06	0.99509	2.9091e-08	3.0879e-24	0.00023497
rs431088	1	196791602	T/G	0.3608	-0.49849	0.074932	9.9102e-11	0.554	1.95e-225	1.7573e-06	0.92736	4.6184e-08	4.7854e-23	0.00018525
rs390679	1	196801190	C/A	0.36039	-0.49481	0.074425	1.017e-10	0.565	2.14e-214	2.086e-06	0.88152	9.9503e-09	8.4307e-24	0.00016573
rs388403	1	196793457	C/G	0.35071	-0.50814	0.076487	1.048e-10	0.535	1.29e-241	1.3827e-06	0.56621	1.4777e-07	1.5797e-23	0.00033639
rs66802316	1	196811396	T/A	0.36217	0.49373	0.074354	1.0686e-10	1.78	3.47e-219	2.297e-06	0.95624	1.6009e-08	6.3209e-24	0.00018625
rs432450	1	196793475	C/T	0.34902	-0.50655	0.076308	1.0817e-10	0.54	7.76e-235	1.2419e-06	0.54992	1.0423e-07	2.3866e-23	0.00033709
rs414628	1	196801078	A/T	0.36016	-0.49381	0.074408	1.0934e-10	0.565	1.82e-213	1.9429e-06	0.88673	9.2209e-09	5.4229e-24	0.00016257
rs4230	1	196801042	G/T	0.36503	-0.49615	0.074785	1.1074e-10	0.552	8.13e-230	3.1206e-06	0.97571	2.8383e-08	2.2429e-24	0.00023073
rs385537	1	196791760	G/A	0.36494	-0.49854	0.075145	1.1075e-10	0.549	3.8e-232	3.0734e-06	0.9186	2.9337e-08	1.8776e-24	0.00022461
rs413979	1	196801612	G/A	0.36503	-0.49612	0.074781	1.1081e-10	0.552	1.15e-229	3.1282e-06	0.97573	2.8269e-08	2.257e-24	0.00023073
rs409253	1	196795014	G/A	0.36497	-0.49804	0.075073	1.1097e-10	0.549	1.1e-231	3.0931e-06	0.9328	2.8972e-08	1.9435e-24	0.00022634
rs605082	1	196801917	C/T	0.36491	-0.49563	0.074712	1.1103e-10	0.554	4.57e-228	3.142e-06	0.98283	2.7819e-08	2.3202e-24	0.00023154
rs438781	1	196796240	T/A	0.36498	-0.49798	0.075067	1.1107e-10	0.55	1.62e-231	3.0893e-06	0.93381	2.889e-08	1.9418e-24	0.00022592
rs416726	1	196794426	G/C	0.36497	-0.49803	0.075078	1.1139e-10	0.549	1e-231	3.0939e-06	0.93173	2.8936e-08	1.953e-24	0.00022657
1:196794449:G	1	196794449	G/GT	0.36495	-0.49804	0.075086	1.1172e-10	0.549	9.55e-232	3.1022e-06	0.93221	2.8831e-08	1.9478e-24	0.00022632
rs440335	1	196804260	G/A	0.36522	-0.49477	0.074594	1.1183e-10	0.554	3.31e-228	3.1669e-06	0.99925	2.8056e-08	2.531e-24	0.00023856
rs677961	1	196797123	C/T	0.36246	-0.49742	0.075023	1.1359e-10	0.555	1.05e-223	2.2841e-06	0.87765	1.643e-08	3.8454e-24	0.00018716
rs59586577	1	196802897	C/G	0.36255	-0.49451	0.074655	1.18e-10	0.56	1.78e-220	2.2905e-06	0.92411	1.451e-08	4.5712e-24	0.00019082
rs432234	1	196796361	C/T	0.36262	-0.49676	0.075005	1.1865e-10	0.556	6.46e-224	2.2375e-06	0.87378	1.501e-08	3.8582e-24	0.00018652
rs407900	1	196795519	G/A	0.36262	-0.49678	0.075008	1.1868e-10	0.556	5.62e-224	2.2304e-06	0.87272	1.5004e-08	3.8533e-24	0.00018601
rs424722	1	196795849	A/G	0.36262	-0.49675	0.075007	1.1881e-10	0.556	6.17e-224	2.2333e-06	0.87323	1.5009e-08	3.8618e-24	0.00018622
rs408442	1	196795291	G/A	0.36262	-0.49677	0.075009	1.1882e-10	0.556	5.62e-224	2.2298e-06	0.87311	1.5037e-08	3.8609e-24	0.00018612
rs424925	1	196795761	C/G	0.36262	-0.49675	0.075007	1.1885e-10	0.556	6.17e-224	2.2349e-06	0.87325	1.5003e-08	3.8711e-24	0.00018629
rs409549	1	196794909	G/C	0.36262	-0.49678	0.075012	1.189e-10	0.555	4.17e-224	2.2335e-06	0.87271	1.5024e-08	3.8461e-24	0.00018579
rs417843	1	196796526	A/G	0.36262	-0.49671	0.075003	1.1894e-10	0.556	6.46e-224	2.2358e-06	0.8739	1.499e-08	3.8592e-24	0.00018657
rs442759	1	196794519	C/T	0.36262	-0.49679	0.075014	1.1899e-10	0.555	3.98e-224	2.2396e-06	0.87225	1.5043e-08	3.833e-24	0.00018576
rs141655345	1	196795603	AT/A	0.36263	-0.49674	0.075008	1.1908e-10	0.556	5.62e-224	2.2314e-06	0.87303	1.4986e-08	3.8444e-24	0.00018574
rs425737	1	196793209	T/C	0.3626	-0.49684	0.075025	1.1916e-10	0.555	4.79e-224	2.2349e-06	0.87021	1.5016e-08	3.8133e-24	0.0001859
rs397093	1	196793003	C/G	0.3626	-0.49684	0.075026	1.1919e-10	0.555	4.57e-224	2.2353e-06	0.87008	1.5016e-08	3.8045e-24	0.00018596
rs401332	1	196801321	T/G	0.36271	-0.4948	0.074717	1.1923e-10	0.558	3.63e-222	2.2654e-06	0.91624	1.468e-08	4.4222e-24	0.0001908
rs150609676	1	196791587	A/AT	0.36252	-0.49725	0.075089	1.1925e-10	0.555	1.62e-224	2.2338e-06	0.8592	1.5217e-08	3.7304e-24	0.00018553
rs11808491	1	196793863	C/T	0.36261	-0.49678	0.075018	1.1931e-10	0.555	3.8e-224	2.2386e-06	0.87162	1.5029e-08	3.8493e-24	0.00018616
rs35015056	1	196793395	A/AT	0.3626	-0.49681	0.075023	1.1933e-10	0.555	4.79e-224	2.2355e-06	0.87082	1.5037e-08	3.8134e-24	0.00018582
rs416873	1	196792208	C/T	0.36257	-0.4972	0.075085	1.1949e-10	0.555	1.51e-224	2.2341e-06	0.8597	1.5172e-08	3.7226e-24	0.00018528
rs424108	1	196793578	G/A	0.36261	-0.49677	0.07502	1.1952e-10	0.555	3.63e-224	2.2394e-06	0.87155	1.5036e-08	3.8433e-24	0.00018621
rs408519	1	196799433	C/T	0.36264	-0.49573	0.074864	1.1956e-10	0.557	5.62e-223	2.2653e-06	0.89673	1.4726e-08	4.1405e-24	0.00018863
rs423812	1	196791542	C/T	0.36248	-0.49723	0.075091	1.1959e-10	0.555	2.04e-224	2.2303e-06	0.85847	1.5197e-08	3.7683e-24	0.00018616
rs407304	1	196791711	A/G	0.36256	-0.49722	0.07509	1.1966e-10	0.555	1.45e-224	2.2292e-06	0.85896	1.5175e-08	3.6991e-24	0.00018536
rs387475	1	196791182	G/A	0.36252	-0.49723	0.075093	1.1973e-10	0.555	1.7e-224	2.2328e-06	0.85861	1.5239e-08	3.718e-24	0.00018591
rs370542	1	196798012	A/T	0.36261	-0.49577	0.074874	1.1987e-10	0.557	5.13e-223	2.26e-06	0.8952	1.471e-08	4.1344e-24	0.00018916
rs436234	1	196797845	A/T	0.36264	-0.49575	0.074877	1.2017e-10	0.557	5.13e-223	2.2683e-06	0.89548	1.4703e-08	4.1366e-24	0.00018915
rs459285	1	196802995	C/T	0.36092	-0.49286	0.074468	1.2204e-10	0.565	5.01e-214	2.0678e-06	0.90374	1.0083e-08	6.9528e-24	0.00019039
rs378209	1	196798179	G/A	0.36099	-0.49428	0.074686	1.2226e-10	0.562	1.51e-216	2.0359e-06	0.87596	1.0295e-08	6.2405e-24	0.00018849
rs364455	1	196803555	G/T	0.3609	-0.49281	0.074469	1.2251e-10	0.565	5.5e-214	2.0718e-06	0.90384	1.007e-08	7.0106e-24	0.00019071
rs437504	1	196795741	C/T	0.36093	-0.49518	0.074828	1.2262e-10	0.561	1.78e-217	2.0323e-06	0.85459	1.0511e-08	5.861e-24	0.0001869
rs399507	1	196796184	G/A	0.36389	-0.49601	0.074954	1.2268e-10	0.556	1.58e-223	2.5277e-06	0.8523	1.4389e-08	6.7115e-24	0.00024136
rs678400	1	196797044	T/C	0.36093	-0.49515	0.074825	1.227e-10	0.561	1.95e-217	2.0342e-06	0.8553	1.049e-08	5.8932e-24	0.00018723
rs60527232	1	196793153	AG/A	0.3602	-0.49574	0.07499	1.2782e-10	0.561	2.24e-216	2.1902e-06	0.87389	1.0598e-08	6.2963e-24	0.00018627
rs61818925	1	196815450	T/G	0.34889	0.49815	0.075365	1.2862e-10	1.661	6.03e-165	4.0646e-08	0.030332	1.2174e-12	1.5012e-25	3.4818e-05
rs406777	1	196791916	A/G	0.36342	-0.497	0.075225	1.309e-10	0.556	3.47e-222	2.0854e-06	0.84987	1.4409e-08	2.0972e-24	0.00019035
rs1738734	1	196797633	T/G	0.36037	-0.49305	0.074632	1.3121e-10	0.566	3.39e-212	2.1325e-06	0.85513	1.0127e-08	5.5565e-24	0.00017939
rs1754448	1	196819109	A/G	0.33474	0.48011	0.072695	1.328e-10	1.607	3.98e-150	4.5076e-08	0.031537	2.4177e-14	1.3487e-24	1.0613e-05
rs387547	1	196791118	G/A	0.36401	-0.49558	0.075326	1.5484e-10	0.554	2.24e-225	2.5358e-06	0.85718	1.5059e-08	7.1785e-24	0.00020916
rs452155	1	196804666	T/C	0.35942	-0.4941	0.075145	1.5846e-10	0.551	2.14e-223	3.2984e-06	0.88418	2.5794e-08	4.0708e-24	0.00017503
rs116458647	1	197150345	G/A	0.0046306	-3.543	0.53896	1.5986e-10	0.629	0.00744	0.025726	0.74056	0.35024	0.76382	0.080568
rs374229	1	196786486	G/C	0.36411	-0.49577	0.075419	1.6017e-10	0.547	1.78e-233	3.323e-06	0.94497	2.3526e-08	2.9284e-24	0.00020676
rs441614	1	196786861	A/G	0.35969	-0.49656	0.075611	1.6627e-10	0.551	4.37e-227	3.4119e-06	0.90799	1.3444e-08	6.2427e-24	0.00017886
rs376660	1	196786667	G/A	0.36174	-0.49425	0.075313	1.7111e-10	0.554	2.04e-225	2.4339e-06	0.89619	1.1923e-08	5.8671e-24	0.00017112
rs59666733	1	196786604	GA/G	0.3617	-0.49454	0.075361	1.7141e-10	0.553	7.08e-226	2.4222e-06	0.88435	1.2054e-08	5.7486e-24	0.00017034
rs441607	1	196786875	A/G	0.35799	-0.49488	0.075428	1.7266e-10	0.556	1.7e-220	3.0884e-06	0.88827	9.4045e-09	9.5818e-24	0.00017959
rs366947	1	196787147	G/A	0.36253	-0.4947	0.075401	1.728e-10	0.552	5.89e-228	2.4671e-06	0.91949	1.345e-08	6.5636e-24	0.00017736
rs437744	1	196787112	A/G	0.36169	-0.49385	0.075284	1.7397e-10	0.554	2.45e-225	2.4829e-06	0.90674	1.1922e-08	5.9567e-24	0.00017332
rs450340	1	196787067	T/C	0.36182	-0.49724	0.075825	1.7605e-10	0.547	2.14e-232	3.1881e-06	0.97179	2.7854e-08	1.8227e-24	0.00017649
rs377628	1	196786445	T/A	0.36	-0.49292	0.075179	1.7735e-10	0.559	2.57e-219	2.1947e-06	0.86496	8.482e-09	8.8238e-24	0.00017118
rs138801472	1	196785194	T/C	0.35974	-0.49339	0.075254	1.776e-10	0.558	4.57e-220	2.1644e-06	0.8461	8.8149e-09	8.9822e-24	0.0001698
rs141115245	1	197203330	G/A	0.0045373	-3.5759	0.54543	1.7783e-10	0.614	0.00512	0.026304	0.74148	0.35233	0.75687	0.081086
rs436719	1	196787744	T/G	0.36006	-0.49216	0.075093	1.8011e-10	0.558	3.63e-220	2.2355e-06	0.89114	8.5685e-09	9.2355e-24	0.00017485
rs423907	1	196787063	G/T	0.33868	-0.51188	0.078104	1.8038e-10	0.541	4.9e-227	2.4884e-06	0.61145	1.7752e-08	2.775e-23	0.0008822
rs142014574	1	196785448	C/T	0.36235	-0.49526	0.075586	1.8202e-10	0.551	3.98e-228	2.4026e-06	0.87237	1.3572e-08	6.5259e-24	0.00017424
rs442411	1	196786300	A/G	0.3616	-0.49407	0.075405	1.8216e-10	0.553	8.51e-225	2.4534e-06	0.8804	1.1678e-08	6.1972e-24	0.00017208
rs114160415	1	196785390	C/T	0.36236	-0.49524	0.075586	1.8243e-10	0.551	3.98e-228	2.4043e-06	0.87226	1.3582e-08	6.5306e-24	0.00017427
rs61818875	1	196788371	C/T	0.36266	-0.49384	0.075422	1.8709e-10	0.552	4.79e-227	2.4472e-06	0.91375	1.1825e-08	5.7298e-24	0.00018381
rs142061136	1	196785270	G/A	0.35967	-0.49289	0.075295	1.8895e-10	0.558	5.62e-219	2.1949e-06	0.84237	8.5089e-09	9.548e-24	0.00017154
rs61818876	1	196789744	A/G	0.36104	-0.49246	0.075254	1.9137e-10	0.557	2.95e-221	2.2877e-06	0.90054	8.7486e-09	8.7722e-24	0.00018393
rs139524056	1	196784094	G/C	0.35912	-0.49951	0.076351	1.933e-10	0.549	3.02e-228	1.5374e-06	0.87697	9.1969e-09	2.6166e-24	0.00018213
rs415471	1	196788338	G/A	0.36095	-0.49222	0.075244	1.9403e-10	0.558	1.7e-220	2.2236e-06	0.89429	8.2862e-09	8.8145e-24	0.00018431
rs9427915	1	196786069	A/G	0.35835	-0.49653	0.075997	2.0382e-10	0.548	1.86e-228	3.507e-06	0.8927	4.5434e-08	1.057e-23	0.00021975
rs10801565	1	196786011	T/C	0.36255	-0.49308	0.075543	2.1181e-10	0.554	1.7e-224	2.3201e-06	0.84806	1.1429e-08	1.2484e-23	0.00016863
rs113988961	1	196814779	T/C	0.32147	0.4936	0.075948	2.5032e-10	1.619	1.17e-146	6.4664e-10	4.4428e-05	2.026e-18	6.49e-25	6.8412e-06
rs17700121	1	196545875	A/T	0.12197	-0.67651	0.10413	2.536e-10	0.591	4.94e-93	0.71599	0.27816	0.92827	1.0131e-06	0.037157
rs10429910	1	197141253	A/C	0.11714	-0.72025	0.11174	3.4427e-10	0.572	1.04e-100	0.051837	0.34584	0.65103	4.5515e-12	5.8694e-05
rs503002	1	196820287	A/G	0.31317	0.47511	0.074309	4.6929e-10	1.553	1.62e-125	3.1378e-09	5.6668e-05	1.5991e-18	1.519e-25	2.4628e-06
rs12138336	1	197070521	C/G	0.052372	-1.012	0.15867	5.1423e-10	0.579	2.01e-49	0.077711	0.76106	0.96747	5.5583e-05	0.0028353
rs199902343	1	196821865	AC/A	0.32023	0.46818	0.073546	5.5327e-10	1.522	2.63e-118	7.2244e-10	2.0112e-05	1.8119e-20	6.0968e-25	1.9244e-06
rs12120616	1	196821866	C/T	0.32023	0.46817	0.073546	5.5337e-10	1.522	2.75e-118	7.2192e-10	2.0092e-05	1.8088e-20	6.095e-25	1.9249e-06
rs61818924	1	196815374	T/A	0.3252	0.47741	0.07568	7.7528e-10	1.584	1.38e-134	1.0941e-09	4.8398e-05	1.2381e-17	9.8368e-26	3.9423e-06
rs10737681	1	196820806	T/G	0.31886	0.46263	0.073532	8.5546e-10	1.521	9.12e-118	7.3519e-10	1.7525e-05	2.8431e-20	5.6497e-25	1.9112e-06
rs12142766	1	196821817	G/A	0.31898	0.46251	0.073516	8.566e-10	1.52	1.1e-117	7.3148e-10	1.7598e-05	2.822e-20	5.6384e-25	1.9012e-06
rs12125782	1	196993119	A/T	0.055706	-0.95772	0.15247	9.0803e-10	0.577	6.03e-55	0.13929	0.77927	0.91128	2.6257e-05	0.0047029
rs56994749	1	196813692	T/A	0.33818	0.46161	0.074311	1.3593e-09	1.577	1.12e-135	1.7846e-09	0.00021495	1.5631e-17	6.1104e-26	1.2712e-06
rs191704319	1	196380218	T/C	0.24049	-0.50783	0.082212	1.6618e-09	0.592	2.45e-147	0.82594	0.90799	0.074517	2.0431e-05	0.16428
rs139124820	1	196905991	G/C	0.37634	-0.42315	0.068551	1.7027e-09	0.575	6.46e-227	1.3198e-06	0.91618	2.3361e-08	7.1718e-19	4.1147e-06
rs12140116	1	196821869	T/C	0.33037	0.45414	0.074017	2.1079e-09	1.541	4.57e-124	1.799e-09	2.8333e-05	1.0397e-20	1.4597e-24	1.6106e-06
rs80003882	1	196789636	T/G	0.34861	-0.47406	0.079535	5.6883e-09	0.548	1.95e-223	9.3709e-06	0.90694	6.7451e-09	2.5791e-22	0.00080932
rs408382	1	196791298	T/G	0.34681	-0.45047	0.078465	1.9101e-08	0.564	1.12e-204	2.5508e-06	0.8564	1.2594e-09	2.2376e-20	0.00024483
X:7567263:CTAAT	23	7567263	CTAAT/C	0.014847	-3.4602	0.60383	2.0244e-08	1.009	0.929	0.06547	0.63547	0.22751	0.79923	0.33923
rs55719297	1	196883265	G/A	0.062126	-0.83552	0.14587	2.0523e-08	0.566	4.13e-64	0.22775	0.55609	0.93539	4.2949e-05	0.017863
rs12133703	1	196886418	A/G	0.063453	-0.81557	0.14425	3.0633e-08	0.572	2.96e-64	0.22309	0.50863	0.93852	1.1429e-05	0.014971
rs113811987	1	196797244	C/G	0.27529	-0.51915	0.091901	3.1416e-08	0.521	5.13e-192	0.00012131	0.34621	4.1877e-06	1.9483e-17	0.0038196
rs145758790	1	196790204	G/C	0.047164	-1.0484	0.18596	3.339e-08	0.461	2.58e-73	0.32254	0.73342	0.13266	0.0001373	0.082462
rs946753	1	196360039	A/T	0.41556	-0.41899	0.074458	3.5324e-08	0.626	3.39e-142	0.022504	0.83039	0.16628	9.6224e-05	0.031601
rs3201739	1	196797357	A/G	0.27649	-0.51549	0.092286	4.4053e-08	0.515	1.07e-199	0.00017772	0.51914	6.0594e-06	6.3055e-18	0.0023223
MAF=Minor allele frequency
^Chromosomal position is based on NCBI RefSeq hg19
#Effect
*Extracted from the results of the GWAS on AMD from the IAMDGC (Fritsche et al., 2015)
Association analysis of total FHR-2 levels with genetic variants was performed using the q.lm function of EPACTS and adjusted for age, sex, measuring batch, sampling cohort and AMD status. The resulting betas reflect the allele effect on log-transformed +1 and standardized protein levels. For these genome-wide significant variants, P-value for the association with FH and other FHR proteins was ex…

## Sheet: ST9
ST 9. Genome-wide associated variants of a GWAS on FHR-3 levels
Variant	Chromosome	Position^	Major/minor allele#	MAF	B	SE	P-value	OR association with AMD*	P-value association with AMD*	P-value association with FH levels	P-value association with total FHR-1 levels	P-value association with total FHR-2 levels	P-value association with FHR-4A levels	P-value association with FHR-5 levels
rs529541	1	196719716	A/G	0.17812	1.1613	0.069945	1.9204e-47	0.949	0.018	4.2367e-16	0.0037893	0.95616	0.0055377	0.00035903
rs70621	1	196705009	G/A	0.17215	1.1601	0.070907	2.0826e-46	0.943	0.00803	2.8399e-16	0.0027452	0.88812	0.012761	0.00049579
rs35352142	1	196712902	C/T	0.17463	1.1476	0.070357	3.4044e-46	0.957	0.0487	1.6273e-16	0.0048207	0.925	0.011697	0.0003214
rs70620	1	196704997	G/A	0.17033	1.1638	0.071439	4.1418e-46	0.935	0.00265	8.7311e-17	0.0023761	0.89766	0.0126	0.00047502
rs72482675	1	196716924	C/G	0.17558	1.1455	0.070331	4.3043e-46	0.958	0.051	1.8545e-16	0.004877	0.91199	0.011513	0.00033896
rs11582939	1	196710157	C/T	0.17548	1.1405	0.070061	4.6761e-46	0.956	0.041	1.5936e-16	0.0047785	0.90117	0.011622	0.00032412
rs2336221	1	196708891	G/T	0.17519	1.142	0.070176	4.9633e-46	0.953	0.0293	1.5189e-16	0.004689	0.91209	0.01212	0.00032919
rs201181292	1	196715667	A/AT	0.18014	1.1497	0.070659	5.0824e-46	0.938	0.00366	2.1416e-16	0.003451	0.76625	0.0089118	0.00028529
rs105980	1	196715666	G/A	0.18015	1.1496	0.070657	5.1082e-46	0.938	0.00366	2.1364e-16	0.0034516	0.76614	0.0089118	0.00028508
rs193053835	1	196715667	A/T	0.18015	1.1496	0.070658	5.1141e-46	0.938	0.00366	2.1361e-16	0.003452	0.766	0.0089102	0.00028503
rs11799380	1	196708455	A/G	0.17433	1.1452	0.070506	6.72e-46	0.951	0.0225	1.3675e-16	0.0044547	0.94457	0.013759	0.00034699
rs1065489	1	196709774	G/T	0.17742	1.1378	0.07014	8.1953e-46	0.963	0.0897	1.8166e-16	0.0049215	0.91226	0.0072882	0.00031175
rs201034534	1	196720267	AAAAC/A	0.17666	1.1445	0.070804	1.4317e-45	0.948	0.017	2.4609e-16	0.0052729	0.92718	0.010964	0.00034888
rs742855	1	196705520	T/C	0.17152	1.144	0.071485	6.9406e-45	0.944	0.00906	1.3847e-16	0.003908	0.94579	0.021422	0.00044216
rs10922107	1	196698651	A/T	0.16827	1.1231	0.072579	1.205e-42	0.935	0.00243	3.2545e-16	0.0038502	0.8373	0.035811	0.0006047
rs77302817	1	196698082	CTCTG/C	0.16827	1.1231	0.072579	1.205e-42	0.935	0.00245	3.2545e-16	0.0038502	0.8373	0.035811	0.0006047
rs11799595	1	196700322	G/C	0.16827	1.1231	0.072579	1.205e-42	0.935	0.00245	3.2545e-16	0.0038502	0.8373	0.035811	0.0006047
rs3753396	1	196695742	A/G	0.16827	1.1231	0.072579	1.205e-42	0.937	0.00323	3.2545e-16	0.0038502	0.8373	0.035811	0.0006047
rs11801630	1	196692148	C/T	0.16824	1.1231	0.072595	1.2501e-42	0.935	0.0025	3.3076e-16	0.0038341	0.83843	0.036003	0.00060202
rs12402808	1	196691625	C/A	0.16819	1.123	0.07262	1.3301e-42	0.935	0.0025	3.3982e-16	0.0038084	0.84025	0.036318	0.00059777
rs141408533	1	196690281	TA/T	0.16714	1.1289	0.073133	1.7391e-42	0.936	0.00286	5.065e-16	0.0037995	0.80875	0.039893	0.00074267
rs200547273	1	196690280	TTA/T	0.16714	1.1289	0.073136	1.755e-42	0.936	0.00285	5.0843e-16	0.0037963	0.80898	0.039939	0.00074205
rs10489456	1	196687515	G/A	0.16742	1.118	0.072986	5.5007e-42	0.934	0.00202	5.9935e-16	0.00346	0.87068	0.042191	0.00054361
rs466540	1	196720840	G/A	0.15906	1.1875	0.077667	7.222e-42	0.947	0.0223	7.5097e-15	0.0024461	0.7339	0.051738	0.0038002
rs458022	1	196720826	C/A	0.15906	1.1875	0.077668	7.2499e-42	0.947	0.0223	7.5064e-15	0.0024471	0.73408	0.051736	0.0037986
rs1831280	1	196683274	A/G	0.16712	1.1138	0.073109	1.2266e-41	0.934	0.00207	7.9985e-16	0.0033712	0.88464	0.044834	0.00052857
rs12406047	1	196677898	A/T	0.16705	1.1133	0.073128	1.3798e-41	0.937	0.00356	8.5032e-16	0.0033542	0.88377	0.045461	0.0005291
rs11584505	1	196679927	A/C	0.16707	1.1131	0.073122	1.3896e-41	0.934	0.00212	8.4546e-16	0.0033501	0.8851	0.045454	0.00052806
rs74213209	1	196679010	A/G	0.16706	1.1131	0.073125	1.3913e-41	0.936	0.00271	8.461e-16	0.0033522	0.88512	0.04545	0.00052844
rs1048663	1	196674982	G/A	0.16704	1.1132	0.073134	1.4027e-41	0.936	0.0028	8.4977e-16	0.0033593	0.88576	0.045423	0.00053169
rs188303944	1	196725631	A/C	0.17881	1.1147	0.073976	6.1247e-41	0.911	4.86e-05	7.4541e-16	0.028144	0.92458	0.021001	0.00084878
rs449847	1	196731148	A/T	0.15253	1.2088	0.0807	1.4546e-40	0.928	0.00236	6.8063e-15	0.0099065	0.82816	0.013898	0.0006039
rs72482676	1	196730755	T/C	0.15292	1.1942	0.080191	3.3613e-40	0.935	0.00644	3.0013e-15	0.0088982	0.81893	0.025938	0.00084817
rs112738920	1	196822317	C/T	0.14474	1.1482	0.077557	7.844e-40	1.052	0.0436	2.9581e-12	0.00055321	0.07967	0.00055436	0.0063379
rs111884070	1	196822316	G/A	0.14474	1.1482	0.077558	7.8496e-40	1.052	0.0436	2.9593e-12	0.00055329	0.079663	0.00055435	0.006338
rs16840599	1	196822742	G/C	0.14484	1.1473	0.077517	8.0598e-40	1.052	0.0434	3.035e-12	0.00055674	0.07971	0.00055374	0.0063036
rs10801573	1	196824480	C/A	0.14543	1.135	0.076921	1.2466e-39	1.052	0.04	3.8366e-12	0.00062253	0.079614	0.00053433	0.0064602
rs74861068	1	196825380	G/A	0.14543	1.1348	0.076912	1.2535e-39	1.053	0.0385	3.8511e-12	0.00061629	0.079601	0.00053448	0.0064815
rs16840658	1	196825628	G/A	0.14543	1.1348	0.076911	1.2537e-39	1.052	0.0405	3.8516e-12	0.00061617	0.079613	0.00053435	0.00648
rs507384	1	196729255	G/A	0.18932	1.0766	0.07349	3.4555e-39	0.877	4.34e-09	5.8072e-15	0.063355	0.83976	0.02127	0.0014325
rs411729	1	196730400	T/A	0.18769	1.0749	0.074154	1.5004e-38	0.876	3.85e-09	9.9795e-15	0.060477	0.85421	0.026585	0.0014285
rs1066420	1	196721055	T/C	0.15143	1.1893	0.084833	1.3834e-36	0.916	0.000565	4.6849e-15	0.013408	0.89431	0.02169	0.0054662
rs142068948	1	196729757	A/G	0.17733	1.0589	0.076866	1.3576e-35	0.879	9.25e-09	9.263e-15	0.094572	0.99825	0.025673	0.0009816
rs10922141	1	196819160	C/A	0.14934	1.0734	0.078335	2.7203e-35	1.038	0.137	1.5578e-11	0.013079	0.082291	0.0010735	0.0082865
rs151096450	1	196851253	G/T	0.13455	1.1198	0.081799	3.0463e-35	1.04	0.136	2.2348e-13	0.0005648	0.027584	0.0016292	0.0092649
rs80092366	1	196883469	T/A	0.1333	1.1236	0.082557	6.4614e-35	1.031	0.237	5.4372e-13	0.00046385	0.01966	0.0024972	0.011393
rs78095051	1	196734955	T/C	0.18025	1.0607	0.078919	3.119e-34	0.9	3.93e-06	7.1507e-14	0.1315	0.683	0.01386	0.0010081
rs75265348	1	196734936	A/C	0.18017	1.0609	0.078941	3.1656e-34	0.901	4.31e-06	7.1639e-14	0.13165	0.68338	0.013891	0.0010157
rs402372	1	196762949	C/T	0.20841	0.9945	0.077511	8.6629e-32	0.837	5.36e-16	4.2722e-12	0.39434	0.85627	0.0043554	0.0025744
rs394296	1	196763322	C/T	0.20857	0.99357	0.077533	1.0003e-31	0.835	2.39e-16	4.172e-12	0.39813	0.85434	0.0043653	0.0025709
rs68046346	1	196764105	C/CT	0.20795	0.9954	0.077781	1.1719e-31	0.835	3.45e-16	4.5169e-12	0.40424	0.85284	0.0043561	0.0027284
rs387938	1	196762080	C/T	0.20733	0.99671	0.078074	1.559e-31	0.834	2.75e-16	6.2106e-12	0.41197	0.84924	0.0045607	0.0029835
rs422427	1	196762086	G/A	0.20733	0.9967	0.078074	1.5608e-31	0.834	2.75e-16	6.207e-12	0.41199	0.84922	0.0045585	0.0029832
rs73073599	1	196763368	C/G	0.21012	0.99171	0.077847	1.9935e-31	0.827	7.16e-18	4.8996e-12	0.40804	0.86537	0.0040424	0.0025556
rs436326	1	196778791	G/A	0.21721	0.99266	0.078284	3.4129e-31	0.844	1.57e-14	4.2287e-11	0.31199	0.93414	0.011896	0.0019186
rs380424	1	196763939	T/C	0.20663	0.99014	0.078283	4.5631e-31	0.839	2.14e-15	9.3291e-12	0.395	0.84441	0.0058351	0.0026994
rs378786	1	196769031	C/T	0.20984	0.99437	0.078618	4.5705e-31	0.845	4.69e-14	3.5251e-11	0.39035	0.97933	0.0080353	0.0020482
rs1738739	1	196777760	A/C	0.21074	0.99425	0.078669	4.9926e-31	0.844	1.83e-14	3.8938e-11	0.39069	0.92844	0.0072487	0.0021776
rs145981018	1	196761907	TTATG/T	0.20804	0.98485	0.077954	5.1986e-31	0.845	1.77e-14	4.1233e-12	0.45693	0.80564	0.0052881	0.0026519
rs411892	1	196772975	T/C	0.21215	0.98108	0.07766	5.2357e-31	0.851	2.34e-13	1.5949e-11	0.35738	0.98655	0.006753	0.0019314
rs368160	1	196771025	T/C	0.21207	0.98381	0.077924	5.621e-31	0.848	7.71e-14	2.1966e-11	0.3773	0.99561	0.0074326	0.0020353
rs11590934	1	196769552	G/T	0.21204	0.98333	0.077892	5.6685e-31	0.848	7.93e-14	2.093e-11	0.3751	0.99877	0.0075163	0.0020062
rs398771	1	196762257	T/C	0.20615	0.99133	0.078528	5.6879e-31	0.838	1.58e-15	1.1861e-11	0.40098	0.83723	0.005881	0.0028907
rs391507	1	196764204	C/T	0.2061	0.99186	0.078573	5.7122e-31	0.836	9.62e-16	1.2514e-11	0.40368	0.84232	0.0058303	0.002967
rs480960	1	196769854	T/C	0.21185	0.98367	0.077946	5.9048e-31	0.848	9.42e-14	2.253e-11	0.37811	0.99293	0.0078143	0.0020781
rs384712	1	196770937	A/G	0.2119	0.98395	0.077982	6.0225e-31	0.848	8.34e-14	2.364e-11	0.37927	0.99228	0.007701	0.0020888
rs445039	1	196770923	G/T	0.21189	0.98393	0.077981	6.0234e-31	0.848	8.45e-14	2.3653e-11	0.37941	0.99241	0.0077019	0.0020902
rs421199	1	196778280	G/A	0.21203	0.98049	0.077751	6.4158e-31	0.851	2.03e-13	2.0109e-11	0.37557	0.99796	0.0063535	0.0020792
rs370953	1	196764365	T/C	0.21268	0.97837	0.077624	6.8203e-31	0.847	4.85e-14	1.4322e-11	0.35219	0.98378	0.0077125	0.0019312
rs532507	1	196767381	C/T	0.21282	0.97797	0.077676	7.7076e-31	0.847	3.65e-14	1.4503e-11	0.35682	0.98514	0.007691	0.0019509
rs630508	1	196767430	T/C	0.21282	0.97797	0.077676	7.7111e-31	0.847	3.65e-14	1.4504e-11	0.35686	0.98518	0.0076928	0.0019514
rs1694442	1	196767289	C/G	0.21283	0.97795	0.077676	7.7342e-31	0.847	3.63e-14	1.4502e-11	0.35669	0.9851	0.0077015	0.0019484
rs1694443	1	196767334	C/T	0.21282	0.97793	0.077675	7.7358e-31	0.847	3.65e-14	1.4535e-11	0.35678	0.98514	0.0076998	0.0019523
rs405076	1	196768975	A/G	0.21283	0.97799	0.077682	7.7583e-31	0.847	3.45e-14	1.4638e-11	0.35733	0.98581	0.0076831	0.0019578
rs447130	1	196772152	T/C	0.2129	0.97917	0.077777	7.7742e-31	0.847	4.44e-14	1.6706e-11	0.36456	0.99508	0.0073877	0.0020385
rs439860	1	196772382	G/T	0.213	0.97906	0.077769	7.7779e-31	0.847	4.45e-14	1.6773e-11	0.36508	0.99514	0.007336	0.0020394
rs453608	1	196772366	C/A	0.213	0.97905	0.077769	7.7872e-31	0.847	4.45e-14	1.6778e-11	0.36507	0.99505	0.007338	0.0020388
rs419627	1	196768705	G/C	0.21282	0.97794	0.077681	7.7956e-31	0.847	3.66e-14	1.4613e-11	0.3573	0.98511	0.0076805	0.001955
rs370924	1	196772605	A/G	0.213	0.97905	0.07777	7.8039e-31	0.847	4.48e-14	1.6815e-11	0.36546	0.99526	0.0073298	0.0020429
rs7556530	1	196772566	T/C	0.213	0.97905	0.07777	7.808e-31	0.847	4.48e-14	1.6812e-11	0.36543	0.99524	0.0073305	0.0020414
rs7556529	1	196772564	T/C	0.213	0.97904	0.07777	7.8155e-31	0.847	4.47e-14	1.6821e-11	0.36541	0.99522	0.0073307	0.002041
rs439612	1	196772491	G/T	0.213	0.97903	0.07777	7.8188e-31	0.847	4.45e-14	1.6811e-11	0.36539	0.99518	0.0073354	0.0020392
rs417682	1	196772857	A/G	0.213	0.97906	0.077772	7.8258e-31	0.847	4.48e-14	1.6785e-11	0.36553	0.99525	0.0073266	0.0020411
rs150575637	1	196773592	A/G	0.21301	0.97903	0.077774	7.8657e-31	0.847	4.5e-14	1.6846e-11	0.36566	0.995	0.007318	0.0020407
rs116629447	1	196774075	A/T	0.21302	0.97928	0.077811	8.0691e-31	0.847	5.01e-14	1.7881e-11	0.37014	0.99865	0.0071685	0.0020829
rs376826	1	196773782	C/T	0.21303	0.97924	0.07781	8.0937e-31	0.847	4.98e-14	1.7851e-11	0.37005	0.9983	0.0071634	0.0020806
rs456190	1	196720886	A/G	0.13171	1.2002	0.095366	8.0981e-31	0.931	0.00963	1.2271e-11	0.010889	0.67573	0.028556	0.0045473
rs564004	1	196770538	T/C	0.21133	0.98468	0.07829	8.6856e-31	0.838	2.7e-15	2.4259e-11	0.38935	0.98535	0.0075518	0.0020052
rs446713	1	196781876	T/C	0.21125	0.98091	0.077995	8.7424e-31	0.851	2.51e-13	1.9141e-11	0.40366	0.98451	0.006681	0.0029753
rs371075	1	196776836	T/C	0.21285	0.97918	0.077871	8.9036e-31	0.846	3.4e-14	1.9656e-11	0.37763	0.99276	0.0070455	0.0021331
rs440243	1	196776862	G/T	0.21285	0.97918	0.077871	8.9132e-31	0.846	3.4e-14	1.9672e-11	0.37767	0.99277	0.0070458	0.0021343
rs668633	1	196778082	A/G	0.21289	0.97867	0.07787	9.4454e-31	0.846	2.79e-14	2.0922e-11	0.38359	0.99363	0.0068838	0.002183
rs669120	1	196777950	A/G	0.21289	0.97868	0.077871	9.4489e-31	0.846	2.78e-14	2.0922e-11	0.38353	0.99362	0.0068908	0.0021825
rs525391	1	196778146	G/A	0.2129	0.97859	0.077865	9.4638e-31	0.847	3.89e-14	2.0975e-11	0.3838	0.9936	0.0068785	0.0021855
rs1738738	1	196777784	T/C	0.21288	0.97866	0.077872	9.4912e-31	0.846	2.79e-14	2.0883e-11	0.3836	0.99365	0.0068893	0.0021814
rs1694445	1	196777797	G/C	0.21288	0.97866	0.077872	9.4915e-31	0.846	2.79e-14	2.0922e-11	0.38362	0.99359	0.0068889	0.0021826
rs386641	1	196778194	C/T	0.2129	0.97858	0.077867	9.4958e-31	0.847	3.9e-14	2.1e-11	0.38388	0.99355	0.006874	0.0021837
rs1738737	1	196777817	A/G	0.21305	0.97858	0.077867	9.5039e-31	0.845	1.84e-14	2.0787e-11	0.38371	0.99401	0.0068759	0.002173
rs440161	1	196778745	G/A	0.2129	0.97855	0.077867	9.5308e-31	0.847	3.91e-14	2.1062e-11	0.3842	0.99341	0.0068714	0.0021864
rs1738735	1	196778927	C/T	0.2129	0.97855	0.077867	9.5391e-31	0.847	3.93e-14	2.111e-11	0.38433	0.99314	0.0068697	0.0021891
rs1738736	1	196778859	C/T	0.21291	0.97854	0.077867	9.5499e-31	0.847	3.91e-14	2.1101e-11	0.38426	0.99328	0.0068745	0.0021871
rs1969670	1	196779373	T/C	0.2129	0.97784	0.077859	1.0226e-30	0.847	4.55e-14	2.2898e-11	0.39052	0.9894	0.0067138	0.0022428
rs11801119	1	196779034	G/T	0.2129	0.97784	0.077859	1.0233e-30	0.847	4.55e-14	2.2839e-11	0.39042	0.98947	0.0067136	0.002241
rs418456	1	196780386	A/G	0.2129	0.97783	0.077858	1.0233e-30	0.847	4.57e-14	2.2964e-11	0.39064	0.98924	0.0067108	0.0022452
rs1969671	1	196779229	T/C	0.2129	0.97784	0.077859	1.0234e-30	0.847	4.55e-14	2.2881e-11	0.39044	0.98941	0.0067132	0.0022422
rs445918	1	196781264	C/T	0.21289	0.97784	0.077859	1.0235e-30	0.847	4.59e-14	2.2998e-11	0.39075	0.98894	0.0067125	0.0022459
rs652736	1	196779325	T/A	0.2129	0.97783	0.077859	1.0256e-30	0.847	4.55e-14	2.2916e-11	0.39052	0.98941	0.0067134	0.0022418
rs379425	1	196776756	T/C	0.20907	0.98865	0.078726	1.0328e-30	0.841	6.12e-15	4.2452e-11	0.42626	0.97288	0.011389	0.004531
rs411854	1	196762117	A/G	0.20943	0.98583	0.078525	1.0695e-30	0.824	2.28e-18	1.1154e-11	0.46677	0.84508	0.0038467	0.0036467
rs1694446	1	196777717	C/G	0.21248	0.99199	0.079026	1.0858e-30	0.834	2.77e-16	4.3469e-11	0.40279	0.91825	0.0068086	0.0021628
rs481025	1	196769827	T/C	0.21357	0.98116	0.078292	1.3068e-30	0.839	1.71e-15	2.5955e-11	0.39084	0.98356	0.0072824	0.0020671
rs383166	1	196771464	C/T	0.18524	1.0646	0.084991	1.3742e-30	0.851	1.98e-11	6.4698e-11	0.10339	0.90998	0.018874	0.0033326
rs368857	1	196782602	G/A	0.21215	0.97813	0.078168	1.5516e-30	0.846	4.21e-14	2.7889e-11	0.40565	0.99737	0.0075509	0.0023713
rs377121	1	196773728	G/T	0.21467	0.97697	0.078163	1.7619e-30	0.838	9.06e-16	2.0565e-11	0.38336	0.99088	0.0067121	0.0020864
rs382776	1	196764518	C/T	0.20898	0.97999	0.078456	1.8965e-30	0.842	7.41e-15	4.6818e-12	0.28958	0.83153	0.01416	0.003522
rs382381	1	196764675	G/T	0.20898	0.97999	0.078457	1.8981e-30	0.842	7.41e-15	4.6874e-12	0.28958	0.83174	0.014154	0.0035226
rs431408	1	196764663	T/G	0.20898	0.97999	0.078457	1.8994e-30	0.842	7.41e-15	4.6867e-12	0.28959	0.83181	0.014157	0.0035224
rs599621	1	196769739	A/G	0.2122	0.98244	0.078662	1.924e-30	0.835	4.83e-16	1.0739e-11	0.3715	0.98481	0.0069341	0.0019022
rs77769225	1	196771123	A/G	0.21106	0.97722	0.078323	2.1545e-30	0.849	1.1e-13	3.9122e-11	0.36497	0.97383	0.0094424	0.0019282
rs448055	1	196781610	T/A	0.21462	0.97546	0.07821	2.2451e-30	0.838	7.96e-16	2.6474e-11	0.4051	0.97848	0.0062701	0.0022523
rs378652	1	196779807	T/C	0.21467	0.97537	0.078218	2.2941e-30	0.838	7.71e-16	2.6288e-11	0.4059	0.97877	0.006289	0.0022475
rs390837	1	196763126	G/C	0.21122	0.98311	0.078866	2.3843e-30	0.814	1.14e-20	1.2505e-11	0.48212	0.8524	0.0035309	0.0035945
rs7523699	1	196766793	C/A	0.20753	0.9887	0.079454	2.9062e-30	0.847	9.91e-14	5.7664e-11	0.37785	0.82327	0.0078851	0.0013458
rs115046585	1	196814314	T/A	0.12302	1.1833	0.095125	3.0171e-30	0.979	0.471	3.4411e-12	0.0033685	0.20425	0.00058778	0.013347
rs143114585	1	196764924	T/TGA	0.20666	0.98206	0.07903	3.3962e-30	0.84	5.94e-15	4.7276e-12	0.32842	0.84144	0.023332	0.0084385
rs78816974	1	196752035	T/C	0.21038	0.96023	0.077284	3.4459e-30	0.836	3.11e-16	3.1449e-12	0.70743	0.83079	0.0059228	0.0018485
rs201334308	1	196747110	G/GT	0.21034	0.95832	0.07716	3.5967e-30	0.836	2.98e-16	2.9322e-12	0.70246	0.82459	0.0060635	0.0018032
rs388419	1	196747669	T/C	0.21033	0.95838	0.077165	3.6024e-30	0.836	2.93e-16	2.9518e-12	0.70274	0.82511	0.0060652	0.0018068
rs449657	1	196747834	T/A	0.21032	0.95839	0.077166	3.6043e-30	0.836	2.92e-16	2.9535e-12	0.7029	0.82541	0.0060693	0.0018087
rs446868	1	196743964	C/A	0.21025	0.95567	0.076992	3.8492e-30	0.836	2.74e-16	2.6994e-12	0.69597	0.8174	0.0062577	0.0017492
rs453912	1	196737303	G/A	0.21162	0.95363	0.076832	3.8658e-30	0.832	2.75e-17	3.1179e-12	0.60787	0.89798	0.0065035	0.0025441
rs432837	1	196764974	A/G	0.21318	0.98194	0.079173	4.2089e-30	0.84	5.2e-15	6.0511e-12	0.23407	0.76855	0.042478	0.011309
rs4363383	1	196752942	C/G	0.21094	0.95911	0.077412	4.7287e-30	0.834	1.28e-16	3.6517e-12	0.71933	0.84485	0.0066289	0.002039
rs429327	1	196782684	C/G	0.21056	0.97375	0.07866	5.1979e-30	0.843	1.63e-14	5.6232e-11	0.46651	0.99033	0.0096378	0.0029752
rs144636196	1	196751646	C/T	0.21126	0.95749	0.077386	5.4984e-30	0.832	4.62e-17	3.4188e-12	0.72115	0.83891	0.0064763	0.0019743
rs186338053	1	196751332	G/C	0.21126	0.95748	0.077386	5.501e-30	0.832	4.61e-17	3.4184e-12	0.72104	0.83874	0.0064711	0.0019747
rs528606	1	196750400	A/C	0.21123	0.957	0.077349	5.5247e-30	0.832	4.54e-17	3.3398e-12	0.71906	0.83728	0.0065168	0.0019595
rs445207	1	196749745	T/C	0.21123	0.95699	0.07735	5.5318e-30	0.832	4.53e-17	3.3408e-12	0.71907	0.83711	0.0065215	0.0019589
rs140802483	1	196751071	T/G	0.21122	0.95703	0.077354	5.5394e-30	0.832	4.66e-17	3.3566e-12	0.71931	0.83762	0.0065245	0.0019631
rs435153	1	196747262	T/C	0.21126	0.95572	0.077266	5.69e-30	0.832	4.07e-17	3.1705e-12	0.71616	0.8319	0.0065687	0.0019168
rs620015	1	196748676	A/G	0.21122	0.95577	0.077272	5.6978e-30	0.832	4.27e-17	3.202e-12	0.71556	0.83378	0.0066195	0.0019327
rs434491	1	196746386	G/A	0.21122	0.9555	0.077255	5.7383e-30	0.832	4.29e-17	3.1806e-12	0.71506	0.83277	0.0066272	0.0019225
rs425524	1	196746724	C/G	0.21123	0.95556	0.07726	5.742e-30	0.832	4.28e-17	3.1865e-12	0.71527	0.83306	0.0066219	0.0019276
rs376841	1	196746600	T/C	0.21123	0.95553	0.077258	5.7435e-30	0.832	4.3e-17	3.1876e-12	0.71518	0.83299	0.0066317	0.0019266
rs364320	1	196745441	T/C	0.21122	0.95545	0.077253	5.7558e-30	0.832	4.3e-17	3.1831e-12	0.7156	0.83259	0.006633	0.0019239
rs144126564	1	196770244	G/T	0.20906	0.97508	0.078844	5.7862e-30	0.837	3.59e-15	4.7113e-11	0.3739	0.96167	0.005702	0.0018044
rs383372	1	196744888	G/A	0.21117	0.95474	0.077211	5.8858e-30	0.832	4.37e-17	3.1114e-12	0.71326	0.83118	0.006703	0.001917
rs187598297	1	196752502	G/T	0.21098	0.95818	0.077512	6.0811e-30	0.831	3.58e-17	3.5054e-12	0.72683	0.83728	0.0065918	0.0020349
rs385390	1	196743927	A/C	0.21116	0.95291	0.077095	6.1613e-30	0.832	3.87e-17	2.958e-12	0.70944	0.82546	0.0068226	0.0018741
rs444609	1	196771263	G/A	0.20418	1.0156	0.082182	6.3277e-30	0.847	1.6e-13	6.4328e-10	0.45566	0.93455	0.0095329	0.0019086
rs429345	1	196782665	A/G	0.21029	0.97373	0.078817	6.5007e-30	0.843	1.73e-14	5.7707e-11	0.47084	0.99482	0.0097013	0.002987
rs28454582	1	196766294	A/T	0.20839	0.97528	0.07897	6.757e-30	0.849	1.71e-13	3.4108e-11	0.39801	0.96698	0.017298	0.0052351
rs387107	1	196757881	G/T	0.21209	0.95583	0.07748	7.6326e-30	0.837	3.59e-16	4.2973e-12	0.76756	0.79746	0.0044846	0.0015945
rs387000	1	196762302	C/A	0.20997	0.97764	0.079324	8.4834e-30	0.818	1.51e-19	2.3899e-11	0.4695	0.84156	0.0046185	0.0035092
rs447855	1	196770765	G/A	0.21522	0.97237	0.078913	8.688e-30	0.826	1.18e-17	4.3235e-11	0.44341	0.97345	0.0061205	0.0026252
rs1738741	1	196767225	G/C	0.21662	0.96505	0.078463	1.0637e-29	0.827	5.79e-18	2.8904e-11	0.41977	0.99036	0.0061175	0.0023705
rs451537	1	196768889	G/T	0.21662	0.96513	0.078471	1.0658e-29	0.827	5.89e-18	2.9179e-11	0.42013	0.99099	0.006105	0.0023757
rs421820	1	196756300	C/T	0.21257	0.95423	0.077631	1.1391e-29	0.836	2.34e-16	3.0132e-12	0.83002	0.79813	0.0045047	0.001647
rs1066423	1	196720926	T/C	0.13072	1.183	0.096279	1.1866e-29	0.929	0.00719	5.9293e-12	0.01457	0.63938	0.050471	0.00418
rs74653850	1	196752082	T/C	0.21291	0.95479	0.07771	1.1951e-29	0.823	5.65e-19	3.8913e-12	0.73916	0.84679	0.0060334	0.0019609
rs377298	1	196758541	A/C	0.21297	0.95325	0.077587	1.1976e-29	0.832	5.41e-17	4.6647e-12	0.78161	0.80625	0.0048972	0.0017038
rs387111	1	196757874	G/A	0.21298	0.95315	0.077581	1.2016e-29	0.832	5.28e-17	4.6749e-12	0.78138	0.80615	0.0049133	0.0017009
rs378283	1	196758286	T/C	0.21297	0.95322	0.077587	1.2022e-29	0.833	5.42e-17	4.667e-12	0.78152	0.80618	0.0049009	0.001702
rs384032	1	196758778	G/A	0.21297	0.95323	0.077588	1.2025e-29	0.832	5.41e-17	4.6611e-12	0.78174	0.80621	0.0048934	0.0017043
rs439365	1	196758214	A/G	0.21297	0.95319	0.077586	1.2054e-29	0.832	5.41e-17	4.674e-12	0.78142	0.80626	0.0049032	0.0017027
rs386457	1	196776986	A/G	0.21673	0.96619	0.07866	1.2328e-29	0.827	5.64e-18	4.006e-11	0.44501	0.98775	0.0055194	0.0026407
rs1694444	1	196778901	A/G	0.21673	0.96593	0.078663	1.2735e-29	0.827	6.22e-18	4.2081e-11	0.44909	0.9852	0.0054717	0.0026792
rs426736	1	196760417	A/G	0.21182	0.9533	0.077664	1.3293e-29	0.832	3.89e-17	5.129e-12	0.78527	0.85263	0.0064405	0.002166
rs367684	1	196760273	C/T	0.21181	0.95329	0.077664	1.3309e-29	0.832	3.87e-17	5.1354e-12	0.78535	0.85264	0.0064499	0.002167
rs35850052	1	196742370	A/AT	0.21274	0.95004	0.077414	1.3591e-29	0.824	5.81e-19	3.3487e-12	0.72797	0.83138	0.0063555	0.0018583
rs378961	1	196779888	T/C	0.21673	0.96524	0.078653	1.3599e-29	0.828	7.4e-18	4.5607e-11	0.45684	0.9811	0.0053405	0.002754
rs452284	1	196737864	G/A	0.21257	0.94666	0.077202	1.487e-29	0.824	5.52e-19	3.1392e-12	0.71995	0.82446	0.0066397	0.0018165
rs505134	1	196766337	G/A	0.2101	0.97253	0.079322	1.5075e-29	0.839	3.19e-15	3.8615e-11	0.41182	0.97533	0.016265	0.0052149
rs401188	1	196757083	C/T	0.21167	0.95529	0.078012	1.7277e-29	0.836	3.62e-16	2.6765e-12	0.84642	0.81568	0.0045744	0.0017696
rs376515	1	196746519	T/C	0.21025	0.94979	0.077642	1.9315e-29	0.833	6.4e-17	5.5831e-12	0.69919	0.80437	0.0083442	0.0018214
rs566159	1	196755153	C/T	0.20862	0.95776	0.078337	2.0542e-29	0.834	2.96e-16	9.3353e-12	0.72454	0.85014	0.0090209	0.0024854
rs372075	1	196794867	G/A	0.16753	1.0107	0.082739	2.2475e-29	0.952	0.0459	5.3804e-10	0.083123	0.11465	0.00032211	0.015021
rs11585571	1	196720895	C/A	0.13033	1.1788	0.0965	2.2528e-29	0.929	0.00821	6.1557e-12	0.015471	0.63958	0.056018	0.0042933
rs370789	1	196756240	A/G	0.21423	0.95132	0.077957	2.5223e-29	0.827	3.16e-18	3.427e-12	0.85015	0.80501	0.0041783	0.0016328
rs389897	1	196758430	A/T	0.21464	0.95037	0.07791	2.6337e-29	0.823	6.62e-19	5.3771e-12	0.80174	0.81379	0.0045373	0.0016893
rs391537	1	196756615	T/C	0.21387	0.95274	0.07812	2.691e-29	0.828	8.13e-18	3.6248e-12	0.8561	0.81582	0.0041678	0.0016866
rs366976	1	196760440	C/T	0.21348	0.95048	0.077988	2.9017e-29	0.822	4.67e-19	5.8835e-12	0.80481	0.86049	0.0059913	0.0021512
rs144454961	1	196753500	A/G	0.21134	0.95176	0.078206	3.3913e-29	0.828	9.77e-18	8.1222e-12	0.72619	0.84444	0.0078446	0.0019958
rs146637939	1	196753590	A/G	0.21128	0.95187	0.07822	3.4199e-29	0.829	1.61e-17	8.1136e-12	0.72616	0.84516	0.0078642	0.0019975
rs568121	1	196754926	C/A	0.19449	0.97076	0.08	4.6586e-29	0.84	9.33e-15	1.0296e-11	0.61069	0.77473	0.009923	0.001376
rs7545571	1	196766854	G/A	0.20431	0.98365	0.081064	4.665e-29	0.842	2.65e-14	1.4784e-10	0.43103	0.81396	0.017144	0.0040089
rs142925339	1	196755378	T/C	0.21011	0.9589	0.079192	5.8715e-29	0.824	4.33e-18	1.0209e-11	0.75887	0.79738	0.0071125	0.0020359
rs643781	1	196760180	A/C	0.20852	0.95886	0.079273	6.5793e-29	0.828	1.28e-17	1.5762e-11	0.82042	0.70041	0.0059311	0.0014209
rs428053	1	196802829	A/T	0.16706	0.99653	0.082441	7.0628e-29	0.955	0.0604	1.2265e-09	0.11096	0.091593	0.00043328	0.016766
rs36039554	1	196750188	G/T	0.21548	0.94387	0.078114	7.3482e-29	0.812	1.65e-21	6.609e-12	0.80309	0.83481	0.0048752	0.0021968
rs144602147	1	196754579	T/C	0.20288	0.96179	0.079603	7.4145e-29	0.83	1.81e-16	1.0301e-11	0.58801	0.8515	0.0085298	0.0011588
rs378940	1	196747184	T/C	0.21496	0.94172	0.077999	8.0136e-29	0.813	3.05e-21	6.6216e-12	0.80521	0.83718	0.005273	0.0023616
rs590879	1	196750502	A/G	0.20528	0.94588	0.078366	8.2741e-29	0.836	7.16e-16	2.4058e-12	0.56965	0.8515	0.0043455	0.0038432
rs369561	1	196743826	T/G	0.21485	0.93907	0.077825	8.5367e-29	0.813	2.75e-21	6.1292e-12	0.79808	0.8289	0.0054525	0.0023033
rs119023	1	196738191	G/C	0.21466	0.93564	0.077612	9.4315e-29	0.814	2.74e-21	5.7242e-12	0.79147	0.82159	0.0056947	0.0022424
rs119024	1	196738092	T/G	0.21466	0.93559	0.07761	9.4503e-29	0.814	2.74e-21	5.7077e-12	0.79124	0.82133	0.0056965	0.0022403
rs422992	1	196735626	A/G	0.21463	0.93536	0.077595	9.5161e-29	0.814	3.37e-21	5.7192e-12	0.79045	0.82086	0.0057262	0.0022364
rs366818	1	196739463	T/G	0.21572	0.93615	0.077807	1.162e-28	0.808	9.27e-23	4.8199e-12	0.79199	0.77465	0.0044702	0.0017623
rs526857	1	196750573	T/C	0.20617	0.94306	0.078473	1.3183e-28	0.832	1.05e-16	2.6265e-12	0.58239	0.85902	0.0047613	0.0040819
rs590848	1	196750523	G/A	0.20617	0.94305	0.078472	1.3187e-28	0.832	1.05e-16	2.6224e-12	0.58229	0.8589	0.004759	0.0040813
rs386185	1	196758148	G/A	0.21671	0.93821	0.078293	1.7877e-28	0.814	4.17e-21	9.9819e-12	0.8731	0.81024	0.0038831	0.0020984
rs390154	1	196757093	A/C	0.21542	0.94121	0.078755	2.3794e-28	0.816	3.18e-20	5.5527e-12	0.93931	0.81913	0.0035942	0.0021663
rs376498	1	196746502	T/C	0.21398	0.93583	0.078378	2.6249e-28	0.814	4.7e-21	1.1468e-11	0.78837	0.80817	0.0066755	0.0022344
rs366162	1	196739331	A/G	0.22205	0.91119	0.076322	2.6537e-28	0.877	4.58e-10	7.9419e-12	0.64783	0.83124	0.0016287	0.0014126
rs144226514	1	196755392	A/C	0.2122	0.94733	0.079609	3.7456e-28	0.814	2.85e-20	1.8439e-11	0.8312	0.79301	0.0060665	0.0025065
rs568860	1	196754894	T/C	0.19821	0.9569	0.080797	6.1713e-28	0.819	9.86e-19	2.0917e-11	0.69689	0.77819	0.0078994	0.0016965
rs12406079	1	196799691	G/A	0.16594	0.98216	0.082995	6.7046e-28	0.949	0.0356	5.0166e-10	0.11192	0.10727	0.00084796	0.015589
rs111662284	1	196795844	C/T	0.16445	0.9909	0.083774	7.0448e-28	0.966	0.171	3.0135e-10	0.10853	0.11702	0.00080576	0.016392
rs150851585	1	196755801	G/C	0.19686	0.95888	0.081125	7.593e-28	0.838	3.67e-15	1.0296e-11	0.90507	0.65658	0.0036261	0.00072114
rs396051	1	196776342	A/G	0.20791	0.94711	0.080171	8.0178e-28	0.845	3e-14	4.7029e-10	0.44262	0.95248	0.0084007	0.0022626
rs201427354	1	196776406	AG/A	0.2026	0.95958	0.081337	9.2339e-28	0.841	1.15e-14	8.1485e-10	0.49668	0.90703	0.012479	0.0047848
rs12403641	1	196769028	C/T	0.19762	0.96371	0.081769	1.0246e-27	0.845	1.27e-13	7.4984e-11	0.51731	0.85622	0.010337	0.0015906
rs1854499	1	196737289	C/G	0.19749	0.93664	0.079509	1.0755e-27	0.842	8.07e-15	3.4513e-12	0.69504	0.74049	0.0093534	0.001526
rs72485111	1	196810088	C/T	0.16682	0.96798	0.082379	1.3998e-27	0.953	0.0498	6.8713e-10	0.13068	0.1051	0.00084681	0.016415
rs12409574	1	196768758	A/G	0.20062	0.94816	0.080774	1.5531e-27	0.847	1.05e-13	3.2209e-11	0.47901	0.82636	0.0097371	0.0015463
rs78538351	1	196768552	G/C	0.20062	0.94814	0.080773	1.5564e-27	0.847	1.04e-13	3.2146e-11	0.47893	0.8262	0.009742	0.0015461
rs116249058	1	196767218	A/G	0.20047	0.94812	0.08083	1.6755e-27	0.847	1.14e-13	3.4704e-11	0.48084	0.82907	0.010101	0.0015828
rs12409571	1	196768726	A/G	0.20044	0.94804	0.080883	1.8094e-27	0.847	1.04e-13	3.4988e-11	0.48427	0.82501	0.0096455	0.0015966
rs149352569	1	196759347	A/T	0.20341	0.95699	0.081683	1.8935e-27	0.822	6.52e-18	6.5625e-11	0.8928	0.7386	0.0051764	0.0017545
rs16840522	1	196710916	T/C	0.16817	-0.97398	0.083372	2.5424e-27	0.424	5.62e-292	8.8108e-07	1.9e-57	0.16552	0.26243	0.00013648
rs7542235	1	196823613	A/G	0.16809	-0.97269	0.083426	3.1103e-27	0.425	3.55e-295	9.2905e-07	8.5114e-57	0.16748	0.2618	0.00013229
rs60642321	1	196822368	A/G	0.16826	-0.97774	0.083878	3.1809e-27	0.422	1.78e-295	9.6221e-07	8.2423e-57	0.16363	0.26946	0.00013818
rs115094736	1	196821380	T/G	0.16829	-0.97784	0.083899	3.2319e-27	0.422	9.55e-297	9.6868e-07	8.1292e-57	0.16347	0.27018	0.00013862
rs58175074	1	196820080	A/G	0.16659	-0.9877	0.084883	3.8147e-27	0.418	3.55e-298	8.9367e-07	2.8899e-55	0.15518	0.27164	0.00013563
rs731557	1	196705015	C/A	0.16741	-0.96857	0.083566	5.6785e-27	0.433	8.71e-280	6.5447e-07	4.4239e-57	0.15949	0.26547	0.00012973
rs2064456	1	196704443	A/G	0.16728	-0.96696	0.083578	6.8201e-27	0.435	1.62e-277	6.2838e-07	5.8449e-57	0.15865	0.2662	0.00012943
rs72485115	1	196816795	G/T	0.14641	1.0927	0.094561	7.7413e-27	0.853	4.31e-09	1.8052e-15	0.077126	0.48646	0.0098439	0.0094351
rs35253683	1	196704039	G/A	0.16718	-0.96562	0.083584	7.9061e-27	0.437	1e-275	6.1022e-07	7.3591e-57	0.15801	0.26682	0.00012939
rs11806293	1	196746846	G/A	0.19906	0.92724	0.080373	9.0829e-27	0.833	1.52e-16	6.539e-12	0.88608	0.67498	0.0082541	0.0014496
rs2019727	1	196674714	T/A	0.16719	-0.96454	0.083614	9.1587e-27	0.44	4.9e-273	6.2662e-07	9.641e-57	0.15529	0.27316	0.00013506
rs75703017	1	196744699	C/A	0.19902	0.92636	0.080319	9.3353e-27	0.833	1.5e-16	6.3958e-12	0.88387	0.67231	0.0083378	0.0014282
rs6689009	1	196698463	A/G	0.16707	-0.96389	0.083587	9.4986e-27	0.439	2.19e-273	5.9076e-07	9.9062e-57	0.15731	0.26759	0.0001295
rs12144939	1	196698945	G/T	0.16707	-0.96389	0.083587	9.4986e-27	0.439	2.19e-273	5.9076e-07	9.9062e-57	0.15731	0.26759	0.0001295
rs33915960	1	196676713	G/T	0.16707	-0.96389	0.083587	9.4986e-27	0.44	2.29e-272	5.9076e-07	9.9062e-57	0.15731	0.26759	0.0001295
rs6677604	1	196686918	G/A	0.16707	-0.96389	0.083587	9.4986e-27	0.44	3.02e-272	5.9076e-07	9.9062e-57	0.15731	0.26759	0.0001295
rs35617250	1	196679682	C/T	0.16707	-0.96389	0.083587	9.4986e-27	0.44	7.59e-272	5.9076e-07	9.9062e-57	0.15731	0.26759	0.0001295
rs6677460	1	196684575	A/G	0.16706	-0.9639	0.083591	9.5288e-27	0.44	4.27e-272	5.9113e-07	9.8097e-57	0.15746	0.26764	0.00012922
rs2300429	1	196675356	G/A	0.16707	-0.96389	0.083591	9.5495e-27	0.44	3.02e-272	5.91e-07	9.9901e-57	0.15749	0.26757	0.00012956
rs11807997	1	196743213	A/G	0.19901	0.92469	0.08021	9.7675e-27	0.833	1.39e-16	6.0153e-12	0.87928	0.66775	0.0084803	0.0013899
rs2878713	1	196739431	C/G	0.19895	0.92174	0.080004	1.0396e-26	0.833	1.31e-16	5.5368e-12	0.87096	0.66011	0.0087407	0.0013368
rs1831273	1	196735482	T/C	0.19945	0.92457	0.080456	1.344e-26	0.823	1.46e-18	8.1967e-12	0.89614	0.67206	0.0088676	0.0013349
rs440344	1	196772010	G/A	0.20365	0.94088	0.081893	1.3746e-26	0.843	1.81e-14	1.0076e-09	0.48924	0.87903	0.01639	0.0055678
rs34698982	1	196769060	A/AG	0.20312	0.95529	0.08317	1.4116e-26	0.832	1.21e-15	2.8568e-09	0.50919	0.95016	0.011192	0.0025994
rs115469600	1	196771728	C/G	0.20284	0.94336	0.082153	1.449e-26	0.844	5.87e-14	1.1243e-09	0.49582	0.9183	0.01734	0.0061658
rs440797	1	196767743	G/A	0.2	0.95398	0.083154	1.5891e-26	0.839	2.05e-14	1.8481e-09	0.52571	0.91506	0.020643	0.006445
rs12408446	1	196741197	G/A	0.20061	0.92104	0.080513	2.1119e-26	0.823	1.72e-18	6.88e-12	0.8982	0.67378	0.0079461	0.001383
rs12568400	1	196738295	C/T	0.20037	0.91843	0.080329	2.229e-26	0.825	2.9e-18	6.4728e-12	0.88987	0.66739	0.0081858	0.0013357
rs11807686	1	196739564	G/C	0.20046	0.91851	0.080342	2.2482e-26	0.824	1.66e-18	6.4751e-12	0.89135	0.66735	0.0081837	0.0013355
rs72482678	1	196739708	A/G	0.20054	0.91818	0.080321	2.2684e-26	0.824	1.64e-18	6.4372e-12	0.89097	0.66645	0.0081743	0.0013334
rs4287123	1	196734371	G/A	0.20009	0.91592	0.080135	2.3023e-26	0.825	5.02e-18	6.0967e-12	0.8822	0.66069	0.0084324	0.0012986
rs16840639	1	196824773	T/C	0.16709	-0.95763	0.083821	2.4018e-26	0.425	6.31e-295	1.0112e-06	1.1769e-52	0.16748	0.26549	0.00011332
rs7519758	1	196825287	C/T	0.1671	-0.95763	0.083823	2.4117e-26	0.425	6.31e-295	1.0098e-06	1.1707e-52	0.16745	0.26566	0.00011343
rs450653	1	196772083	C/T	0.20503	0.93897	0.082386	3.0515e-26	0.836	1.17e-15	1.2925e-09	0.51181	0.90726	0.015623	0.0058798
rs367360	1	196771283	T/C	0.19918	0.97974	0.086183	3.9251e-26	0.836	7.93e-15	2.2728e-08	0.59079	0.90657	0.010904	0.0023656
rs149369377	1	196819479	A/G	0.16311	-0.98165	0.08655	4.9191e-26	0.418	7.59e-295	9.9784e-07	4.7736e-50	0.15261	0.32976	0.00012631
rs142093753	1	196781996	G/A	0.18092	0.99882	0.088163	5.4951e-26	0.834	5.62e-14	1.3041e-11	0.35796	0.55122	0.021666	0.0018157
rs11584932	1	196740581	A/G	0.20121	0.91079	0.080518	6.3925e-26	0.821	3.48e-19	9.53e-12	0.98789	0.67365	0.0082521	0.0013361
rs142565264	1	196782056	TCTCA/T	0.19638	0.96758	0.085663	7.3712e-26	0.819	5.97e-18	1.9993e-11	0.49528	0.55088	0.010816	0.0020913
rs150845796	1	196884258	A/T	0.077538	1.4062	0.12616	2.6502e-25	1.03	0.415	3.0661e-06	0.021842	0.12916	0.011978	0.21573
rs79654026	1	196725939	A/G	0.16	-0.97191	0.087421	3.3866e-25	0.406	2e-281	9.4968e-07	1.2942e-53	0.071528	0.39413	0.00029797
rs374905	1	196759037	G/A	0.19975	0.92181	0.083435	6.1287e-25	0.823	1.16e-17	1.377e-09	0.97337	0.63191	0.0098874	0.0020868
rs72482698	1	196790279	G/A	0.13368	1.0998	0.10009	1.0162e-24	0.891	0.00011	4.6256e-12	0.020805	0.15068	0.00099065	0.029527
rs692767	1	196766619	C/G	0.18933	0.97518	0.089565	2.3898e-24	0.843	1.33e-12	4.7109e-08	0.59243	0.9865	0.044499	0.0088763
rs644258	1	196766612	A/G	0.18933	0.97517	0.089564	2.3922e-24	0.843	1.33e-12	4.7131e-08	0.59245	0.98661	0.0445	0.008874
rs151137602	1	196661690	CTTCT/C	0.23373	0.79346	0.073685	6.5608e-24	0.818	8.13e-26	5.6004e-10	0.71167	0.89424	0.37703	0.0012697
rs10922149	1	196910030	C/T	0.15527	0.89734	0.083378	6.9086e-24	0.903	4.53e-05	3.9943e-09	0.083525	0.016773	0.036263	0.07649
rs1831272	1	196735741	A/G	0.18822	0.90065	0.084433	1.5353e-23	0.805	2.28e-21	6.0332e-11	0.88877	0.4608	0.010982	0.0033201
rs10922128	1	196767742	G/A	0.18766	0.92254	0.086668	1.8539e-23	0.839	6.24e-14	4.1572e-09	0.68532	0.75232	0.026805	0.0053297
rs74696321	1	196821120	G/A	0.14658	-0.95279	0.089844	2.581e-23	0.441	1.55e-245	2.4804e-05	5.0668e-46	0.095787	0.61154	0.00080396
rs72734328	1	196667944	C/G	0.23313	0.77665	0.073356	2.9834e-23	0.817	2.33e-26	3.513e-10	0.78158	0.90422	0.47338	0.0013134
rs11580821	1	196667729	A/T	0.23316	0.77659	0.07335	2.9886e-23	0.816	1.1e-26	3.4949e-10	0.78124	0.90615	0.47317	0.0013114
rs12405238	1	196661613	G/T	0.23251	0.77559	0.074027	7.4683e-23	0.817	3.56e-26	3.9341e-10	0.78278	0.92696	0.49798	0.0012357
rs10922093	1	196661181	A/G	0.23247	0.77522	0.07406	8.0906e-23	0.818	8.2e-26	3.9946e-10	0.783	0.92839	0.49958	0.0012338
rs12134598	1	196681001	T/G	0.14543	-0.93644	0.089573	9.0124e-23	0.462	1.15e-224	1.7362e-05	5.4847e-46	0.089427	0.64217	0.00079988
rs56322345	1	196684574	C/T	0.14542	-0.93646	0.089578	9.0394e-23	0.462	8.91e-225	1.7373e-05	5.44e-46	0.089528	0.64227	0.00079833
rs148235292	1	196814850	T/A	0.16718	-0.93325	0.089915	1.6789e-22	0.41	1.23e-284	7.6479e-06	1.3917e-57	0.19775	0.32661	0.00055367
rs148139749	1	196650477	CACTTTGATACCT/C	0.23353	0.76782	0.074364	2.6209e-22	0.817	6.17e-26	4.5642e-10	0.77587	0.98305	0.50146	0.0010151
rs1329423	1	196646387	T/C	0.2343	0.76245	0.074203	3.9504e-22	0.818	1.02e-25	4.0223e-10	0.76176	0.98121	0.48312	0.00095499
rs149873193	1	196805577	C/A	0.14119	1.0586	0.10359	6.2619e-22	0.779	1.1e-17	3.1914e-12	0.14722	0.5862	0.0096608	0.01658
rs144912194	1	196805608	T/C	0.14136	1.0585	0.10359	6.2687e-22	0.78	1.64e-17	3.1509e-12	0.14695	0.5852	0.0096282	0.016463
rs200652487	1	196771609	CACAT/C	0.17898	0.95727	0.093715	6.4801e-22	0.823	4.09e-15	3.6639e-07	0.77323	0.88946	0.082814	0.031877
rs190577253	1	196821919	G/A	0.10876	-1.1587	0.11384	8.7121e-22	0.348	2.04e-252	4.1508e-05	9.6236e-44	0.050315	0.19282	0.0027011
rs182780270	1	196821920	T/C	0.10876	-1.1586	0.11384	8.7369e-22	0.348	2.04e-252	4.1478e-05	9.6401e-44	0.050319	0.19284	0.0027011
rs201556758	1	196771601	TAC/T	0.17985	0.95375	0.093832	9.7634e-22	0.818	5.46e-16	3.8973e-07	0.78885	0.89864	0.088639	0.033577
esv2672010	1	196733401	G/<DEL>	0.16247	-0.90915	0.089957	1.5651e-21	0.413	3.72e-285	1.2245e-05	1.2155e-51	0.18613	0.41279	0.00063178
rs113632891	1	196731186	C/T	0.16489	-0.90273	0.090389	4.1124e-21	0.421	2.4e-268	1.6725e-06	2.3591e-49	0.087234	0.31398	0.00037974
rs6695321	1	196675861	A/G	0.33654	0.65537	0.065635	4.1862e-21	0.616	2.24e-170	4.4558e-12	0.00011292	7.3603e-14	1.1554e-18	4.0305e-08
rs6428372	1	196859248	C/A	0.18271	-0.79324	0.079475	4.3215e-21	1.163	1.05e-11	3.4256e-09	0.23482	0.021709	0.011819	0.043865
rs72485118	1	196859371	T/C	0.18269	0.79319	0.079476	4.35e-21	0.861	1.68e-11	3.4176e-09	0.23441	0.021701	0.011835	0.043986
rs12404243	1	196862569	A/C	0.18269	0.79317	0.079476	4.3557e-21	0.86	1.01e-11	3.4192e-09	0.2344	0.021701	0.011831	0.043964
rs617566	1	196767987	T/C	0.16997	0.9967	0.1001	5.2556e-21	0.788	8.34e-19	1.5882e-06	0.7861	0.82387	0.10775	0.051908
rs12127759	1	196648613	C/T	0.13358	-0.97824	0.098675	7.4282e-21	0.434	5.25e-205	2.1186e-06	1.5975e-34	0.24904	0.10154	0.00016491
rs16840419	1	196651745	A/G	0.13261	-0.9774	0.098711	8.1858e-21	0.433	7.08e-206	1.7153e-06	4.212e-35	0.22085	0.13207	0.00015328
rs33982697	1	196652622	A/G	0.1327	-0.97667	0.098643	8.2247e-21	0.433	2.82e-206	1.6869e-06	4.5667e-35	0.2164	0.13176	0.00015833
rs34185185	1	196821922	A/T	0.11289	-1.1195	0.11317	8.8246e-21	0.346	2.19e-263	2.3956e-05	4.8488e-44	0.077867	0.24353	0.0031724
rs12726401	1	196660729	T/C	0.13341	-0.97059	0.098141	9.0077e-21	0.435	3.09e-206	1.5359e-06	9.73e-35	0.19137	0.13145	0.00020234
rs12740961	1	196660733	C/T	0.13341	-0.97059	0.098141	9.0077e-21	0.435	3.09e-206	1.5359e-06	9.73e-35	0.19137	0.13145	0.00020234
rs3766404	1	196651832	T/C	0.13383	-0.97351	0.098558	9.9358e-21	0.438	9.33e-206	1.9879e-06	1.5403e-34	0.22355	0.20837	0.00020537
rs16840422	1	196652834	C/T	0.13392	-0.97277	0.098489	9.9751e-21	0.438	8.51e-206	1.9455e-06	1.6666e-34	0.21931	0.20776	0.00021203
rs35703353	1	196745112	C/T	0.17426	0.93355	0.094525	1.0032e-20	0.79	1.08e-21	6.5577e-08	0.78523	0.36597	0.0089933	0.00065312
rs115894329	1	196760593	G/A	0.19267	0.85922	0.087011	1.0146e-20	0.826	3.05e-16	7.0466e-09	0.67865	0.47429	0.0038599	0.00054155
rs12140116	1	196821869	T/C	0.31948	-0.67229	0.068102	1.0397e-20	1.541	4.57e-124	1.799e-09	2.8333e-05	2.1079e-09	1.4597e-24	1.6106e-06
rs34351402	1	196643724	AT/A	0.24582	0.7368	0.074783	1.2132e-20	0.844	1.11e-18	2.761e-09	0.7757	0.94032	0.88072	0.0045973
rs199930467	1	196759036	AG/A	0.17416	0.96688	0.098158	1.2364e-20	0.802	5.15e-18	3.1912e-06	0.40604	0.64305	0.036101	0.02463
rs76434262	1	196880611	G/A	0.18478	0.7799	0.079481	1.6707e-20	0.866	1.06e-10	9.7007e-09	0.2143	0.025812	0.014801	0.035528
rs12120616	1	196821866	C/T	0.30954	-0.6668	0.068023	1.8088e-20	1.522	2.75e-118	7.2192e-10	2.0092e-05	5.5337e-10	6.095e-25	1.9249e-06
rs199902343	1	196821865	AC/A	0.30955	-0.66679	0.068024	1.8119e-20	1.522	2.63e-118	7.2244e-10	2.0112e-05	5.5327e-10	6.0968e-25	1.9244e-06
rs7546940	1	196870792	A/G	0.1851	-0.77786	0.079409	1.9121e-20	1.156	6.82e-11	1.0963e-08	0.21586	0.026318	0.015792	0.036724
rs12142766	1	196821817	G/A	0.30833	-0.66281	0.068003	2.822e-20	1.52	1.1e-117	7.3148e-10	1.7598e-05	8.566e-10	5.6384e-25	1.9012e-06
rs409088	1	196760839	T/C	0.19352	0.85474	0.087695	2.822e-20	0.813	1.45e-18	7.6518e-09	0.64128	0.49088	0.0042516	0.00061974
rs10737681	1	196820806	T/G	0.30821	-0.6629	0.068019	2.8431e-20	1.521	9.12e-118	7.3519e-10	1.7525e-05	8.5546e-10	5.6497e-25	1.9112e-06
rs378078	1	196769201	C/T	0.16784	0.96903	0.099432	2.8461e-20	0.836	5.98e-12	1.5054e-06	0.82732	0.92969	0.041602	0.066587
rs138675433	1	196759282	C/T	0.17285	0.95986	0.098831	3.7154e-20	0.82	1.29e-14	1.532e-06	0.4865	0.74698	0.01468	0.0080761
rs200554316	1	196771538	GTGTGTGTGTGTGTGAGTGTATATA/G	0.16741	0.95891	0.098744	3.7455e-20	0.848	1.79e-10	1.9022e-06	0.59881	0.87496	0.07135	0.089453
rs17494275	1	196828871	T/A	0.18249	0.77571	0.079934	3.9503e-20	0.821	8.34e-20	4.1936e-08	0.49377	0.1414	0.00070785	0.04035
rs10922109	1	196704632	C/A	0.33446	-0.66377	0.068436	4.1216e-20	0.38	9.55E-618	0.0015805	1.5353e-22	6.0345e-20	1.4497e-10	0.83267
rs35221499	1	196831633	GAAC/G	0.18231	0.77529	0.079989	4.3421e-20	0.823	2.11e-19	4.1089e-08	0.48787	0.13672	0.00073799	0.041574
rs7412203	1	196855954	T/C	0.18098	0.77592	0.080064	4.3834e-20	0.857	4.95e-12	2.3724e-09	0.29383	0.024371	0.021765	0.041648
rs138194261	1	196858899	TGAA/T	0.18146	0.77372	0.079839	4.3899e-20	0.858	7.52e-12	2.3517e-09	0.27853	0.02451	0.021658	0.042837
rs77601591	1	196903441	A/C	0.185	0.77437	0.079918	4.446e-20	0.857	3.78e-12	6.5763e-09	0.3507	0.022129	0.017219	0.028235
rs1329427	1	196704559	C/T	0.33451	-0.66303	0.068429	4.4469e-20	0.38	3.89E-617	0.0015844	1.583e-22	5.9789e-20	1.4285e-10	0.83437
rs146429346	1	196832341	G/A	0.18229	0.77507	0.08	4.484e-20	0.821	7.41e-20	4.1035e-08	0.48485	0.13601	0.00074283	0.041752
rs11576212	1	196833923	A/G	0.18221	0.77494	0.080016	4.6096e-20	0.821	7.36e-20	4.0743e-08	0.48356	0.13455	0.0007527	0.042141
rs11576634	1	196834251	A/G	0.18221	0.77468	0.080023	4.7653e-20	0.821	7.08e-20	4.0792e-08	0.48097	0.13391	0.00075772	0.04234
rs74189670	1	196854383	C/T	0.18113	0.77361	0.079961	4.9942e-20	0.857	4.94e-12	2.4185e-09	0.30561	0.024686	0.020847	0.041906
rs74229792	1	196835194	C/T	0.18211	0.77425	0.080044	5.0741e-20	0.821	6.78e-20	4.0574e-08	0.47833	0.13151	0.00077605	0.043069
rs74217733	1	196837639	G/A	0.18179	0.77341	0.080116	5.9033e-20	0.822	1.42e-19	4.0253e-08	0.46977	0.12772	0.000774	0.044595
rs74217989	1	196839179	A/T	0.18186	0.77256	0.080096	6.2982e-20	0.822	1.65e-19	4.0231e-08	0.46711	0.12525	0.00082936	0.045066
rs74229794	1	196838931	C/G	0.18186	0.77256	0.080096	6.3007e-20	0.822	1.63e-19	4.0232e-08	0.46709	0.12523	0.00082993	0.045068
rs10801559	1	196704204	G/A	0.33478	-0.65929	0.068383	6.5187e-20	0.381	1.48E-615	0.0016028	1.8529e-22	5.7306e-20	1.3308e-10	0.84307
rs378045	1	196769230	C/T	0.17224	0.94577	0.098173	6.9127e-20	0.803	6.08e-18	7.1192e-07	0.77512	0.7212	0.045288	0.063427
rs57050675	1	196859544	G/A	0.13103	-0.94826	0.098929	1.0133e-19	0.44	2.82e-196	6.7451e-06	6.2422e-32	0.23523	0.14069	0.0001275
rs7536280	1	196853166	G/A	0.13096	-0.94617	0.099152	1.4167e-19	0.439	8.32e-197	6.8447e-06	1.7566e-31	0.22834	0.1424	0.0001323
rs1329428	1	196702810	C/T	0.33534	-0.6512	0.068269	1.4593e-19	0.382	3.24E-612	0.0016503	2.6606e-22	5.5509e-20	1.1765e-10	0.86064
rs10801558	1	196699044	T/G	0.33534	-0.65119	0.068268	1.4614e-19	0.382	1.17E-612	0.00165	2.6638e-22	5.5528e-20	1.1767e-10	0.86063
rs7514261	1	196700914	G/A	0.33534	-0.65119	0.068268	1.4614e-19	0.382	2.4E-612	0.00165	2.6638e-22	5.5528e-20	1.1767e-10	0.86063
rs7540032	1	196701284	C/T	0.33534	-0.65119	0.068268	1.4614e-19	0.382	2.4E-612	0.00165	2.6638e-22	5.5528e-20	1.1767e-10	0.86063
rs3766405	1	196695161	C/T	0.33534	-0.65119	0.068268	1.4614e-19	0.382	8.32E-613	0.00165	2.6638e-22	5.5528e-20	1.1767e-10	0.86063
rs1410996	1	196696933	G/A	0.33534	-0.65119	0.068268	1.4614e-19	0.382	8.71E-613	0.00165	2.6638e-22	5.5528e-20	1.1767e-10	0.86063
rs10922108	1	196701473	A/T	0.33534	-0.65118	0.068269	1.4635e-19	0.382	1.48E-612	0.001651	2.6622e-22	5.5484e-20	1.1755e-10	0.86066
rs72468003	1	196883372	G/A	0.18342	0.76161	0.079854	1.4732e-19	0.864	5.53e-11	6.1803e-09	0.25348	0.028347	0.026432	0.033975
rs200640034	1	196897853	TATATATTA/T	0.19304	0.75003	0.078639	1.4735e-19	0.824	7.52e-19	1.0395e-10	0.42239	0.61087	0.035536	0.010327
rs201464025	1	196897858	ATT/A	0.19308	0.74979	0.078626	1.4894e-19	0.824	6.3e-19	1.0422e-10	0.42228	0.6102	0.03569	0.010335
rs10922106	1	196691464	A/G	0.33545	-0.65059	0.068256	1.5448e-19	0.383	1.74E-611	0.0015738	2.7468e-22	5.4389e-20	1.2892e-10	0.85538
rs71631872	1	196852019	G/T	0.13094	-0.94538	0.099213	1.579e-19	0.439	6.03e-197	6.8849e-06	2.4251e-31	0.22623	0.14298	0.00013402
rs10922105	1	196690250	A/C	0.33559	-0.64972	0.068235	1.6671e-19	0.382	7.94E-612	0.0014793	2.8843e-22	5.3325e-20	1.4612e-10	0.84857
rs10801579	1	196877119	G/A	0.18377	0.7595	0.079779	1.691e-19	0.863	3.85e-11	7.017e-09	0.25546	0.028832	0.028171	0.035123
rs7416336	1	196872175	C/G	0.18383	0.75911	0.079762	1.7291e-19	0.864	4.44e-11	7.4148e-09	0.25519	0.029417	0.028106	0.035591
rs76542692	1	196867064	A/C	0.18389	0.75858	0.079748	1.7975e-19	0.862	2.65e-11	7.6403e-09	0.25551	0.029612	0.028286	0.035802
rs6680966	1	196846003	C/T	0.19162	-0.73133	0.076932	1.8834e-19	1.16	9.64e-12	3.4705e-08	0.92082	0.072526	0.0069247	0.022633
rs34924297	1	196865583	G/A	0.13122	-0.94245	0.099143	1.888e-19	0.44	2.29e-196	6.7033e-06	7.3851e-32	0.24539	0.13826	0.00012816
rs192955207	1	196771571	T/C	0.17179	0.93318	0.098331	2.1371e-19	0.86	3.02e-09	1.0338e-06	0.58056	0.77253	0.089261	0.073647
rs201419878	1	196771526	GTT/G	0.17986	0.93928	0.099138	2.416e-19	0.804	5.56e-18	2.4773e-06	0.8462	0.8702	0.080825	0.053502
rs141673826	1	196849630	C/A	0.13079	-0.94062	0.099446	2.734e-19	0.438	3.09e-197	7.1953e-06	1.213e-30	0.21864	0.14496	0.00014164
rs10922104	1	196687730	A/G	0.33638	-0.64321	0.068046	2.8675e-19	0.382	6.31E-612	0.0010627	4.364e-22	5.5404e-20	3.0769e-10	0.81147
rs10465586	1	196687329	A/T	0.33641	-0.64295	0.068038	2.9277e-19	0.382	6.61E-612	0.0010519	4.4406e-22	5.5696e-20	3.1549e-10	0.8103
rs3753395	1	196686652	A/T	0.33648	-0.64218	0.068013	3.1128e-19	0.382	3.09E-612	0.0010205	4.6831e-22	5.6618e-20	3.4003e-10	0.8069
rs34833349	1	196870299	A/G	0.13137	-0.93727	0.099298	3.1869e-19	0.439	3.55e-196	6.6974e-06	8.8658e-32	0.25444	0.13624	0.00012889
rs144643876	1	196661640	TTTCC/T	0.12981	-0.93602	0.099192	3.2505e-19	0.44	4.17e-193	5.1495e-06	6.5152e-32	0.21959	0.13723	0.00015842
rs7535263	1	196682346	G/A	0.33654	-0.64153	0.067993	3.2816e-19	0.382	1.74E-612	0.00099688	4.9116e-22	5.7468e-20	3.607e-10	0.80429
rs10737680	1	196679455	A/C	0.33654	-0.64153	0.067993	3.2816e-19	0.382	2.09E-612	0.00099688	4.9116e-22	5.7468e-20	3.607e-10	0.80429
rs6677089	1	196684313	A/C	0.33654	-0.64153	0.067993	3.2816e-19	0.382	2.29E-612	0.00099688	4.9116e-22	5.7468e-20	3.607e-10	0.80429
rs2274700	1	196682947	G/A	0.33654	-0.64153	0.067993	3.2816e-19	0.382	3.89E-612	0.00099688	4.9116e-22	5.7468e-20	3.607e-10	0.80429
rs6688272	1	196684392	G/T	0.33654	-0.64153	0.067993	3.2816e-19	0.382	7.59E-612	0.00099688	4.9116e-22	5.7468e-20	3.607e-10	0.80429
rs201741631	1	196643725	T/A	0.25904	0.69324	0.073605	3.7776e-19	0.852	7.21e-18	6.5828e-08	0.54174	0.66142	0.24496	0.036618
rs35762507	1	196872588	G/A	0.13148	-0.93542	0.099368	3.8807e-19	0.44	3.72e-196	6.5179e-06	9.3543e-32	0.25632	0.13531	0.00012753
rs200243119	1	196771518	GTGTGTGTGTT/G	0.17731	0.93276	0.099297	4.5361e-19	0.799	8.41e-19	5.7217e-06	0.89387	0.90141	0.086944	0.067949
rs2133138	1	196843171	G/A	0.13075	-0.93442	0.099625	5.0698e-19	0.439	1.58e-197	7.5801e-06	5.9379e-30	0.2077	0.14933	0.00015518
rs35881325	1	196876879	C/T	0.13164	-0.93262	0.099461	5.1742e-19	0.44	3.24e-196	6.2756e-06	1.0326e-31	0.25883	0.13396	0.00012542
rs1853880	1	196901424	C/T	0.18406	0.75177	0.080223	5.4103e-19	0.856	2.74e-12	4.971e-09	0.43169	0.025399	0.029629	0.02825
rs13375236	1	196842271	C/T	0.13074	-0.93371	0.099639	5.413e-19	0.439	1.58e-197	7.6258e-06	6.9791e-30	0.20686	0.14969	0.00015654
rs13374399	1	196842006	G/A	0.13074	-0.93329	0.099647	5.6235e-19	0.439	1.66e-197	7.6526e-06	7.6965e-30	0.20642	0.14988	0.00015718
rs13375150	1	196841839	C/T	0.13073	-0.93289	0.099655	5.8376e-19	0.439	1.66e-197	7.6786e-06	8.4261e-30	0.20592	0.1501	0.000158
rs78819940	1	196900776	A/C	0.18416	0.75077	0.080203	5.8543e-19	0.856	2.78e-12	5.1079e-09	0.43835	0.025426	0.029594	0.028469
rs13375144	1	196841690	C/T	0.13073	-0.93263	0.099659	5.9735e-19	0.439	1.74e-197	7.6957e-06	8.9182e-30	0.20564	0.15022	0.00015847
rs56300393	1	196841394	G/A	0.13073	-0.93217	0.099667	6.2296e-19	0.439	1.74e-197	7.736e-06	9.9447e-30	0.20517	0.15042	0.00015935
rs57809726	1	196841377	A/G	0.13073	-0.9321	0.099668	6.2678e-19	0.439	1.74e-197	7.7412e-06	1.0102e-29	0.20512	0.15044	0.00015946
rs7525447	1	196882436	T/C	0.13185	-0.92848	0.099579	7.7853e-19	0.44	1.48e-196	5.9694e-06	1.2044e-31	0.26237	0.13236	0.00012273
rs7533270	1	196882503	G/A	0.13306	-0.9237	0.099118	8.084e-19	0.45	1.17e-188	3.0569e-06	4.574e-31	0.28246	0.14516	0.00011022
rs114092527	1	196894694	G/A	0.18453	0.74641	0.080146	8.47e-19	0.857	4.76e-12	5.9699e-09	0.47179	0.026252	0.028516	0.029673
rs78531813	1	196892773	C/T	0.1846	0.74605	0.080134	8.6748e-19	0.858	6.22e-12	6.1311e-09	0.47187	0.026461	0.028739	0.029867
rs112735366	1	196890987	A/G	0.18464	0.7459	0.080131	8.7812e-19	0.858	6.65e-12	6.2911e-09	0.47179	0.026693	0.028764	0.030053
rs3795341	1	196887274	G/A	0.18473	0.7455	0.080119	9.0283e-19	0.859	7.83e-12	6.7086e-09	0.47147	0.027276	0.028804	0.030503
rs7412359	1	196832925	G/A	0.13024	-0.9254	0.099669	1.0544e-18	0.439	1.82e-197	8.6442e-06	5.6745e-29	0.21333	0.14506	0.00015606
rs35811406	1	196832133	T/G	0.12983	-0.92716	0.099922	1.1042e-18	0.437	2.4e-197	7.8039e-06	4.477e-29	0.2203	0.14029	0.0001573
rs35267550	1	196745136	C/T	0.15987	0.96014	0.10352	1.1422e-18	0.773	4.06e-22	6.2933e-07	0.45962	0.26019	0.029212	0.0033057
rs6662876	1	196884743	C/G	0.13209	-0.92357	0.099688	1.2318e-18	0.44	1.51e-196	5.6907e-06	1.4982e-31	0.26639	0.13063	0.00012061
rs1853882	1	196885344	C/G	0.13212	-0.92286	0.099702	1.315e-18	0.44	1.51e-196	5.6506e-06	1.5482e-31	0.26688	0.13039	0.00012026
rs74219594	1	196846313	T/C	0.19022	0.71419	0.077315	1.5202e-18	0.861	7e-12	2.5865e-08	0.99285	0.076082	0.012997	0.022593
rs79988468	1	196846344	G/A	0.19018	0.71422	0.077349	1.5617e-18	0.86	4.62e-12	2.6218e-08	0.99345	0.075666	0.013026	0.022618
rs7517587	1	196840765	A/G	0.13064	-0.92126	0.099779	1.5716e-18	0.44	4.07e-197	8.5238e-06	9.1235e-29	0.19482	0.15551	0.00018093
rs35445694	1	196838865	A/T	0.13061	-0.92123	0.099776	1.5719e-18	0.439	4.07e-197	8.5705e-06	9.4548e-29	0.19586	0.15479	0.00017982
rs503002	1	196820287	A/G	0.30342	-0.6431	0.069669	1.5991e-18	1.553	1.62e-125	3.1378e-09	5.6668e-05	4.6929e-10	1.519e-25	2.4628e-06
rs7517126	1	196840272	A/G	0.13065	-0.92088	0.099782	1.6225e-18	0.44	2.63e-197	8.5407e-06	9.7537e-29	0.19464	0.15549	0.00018155
rs35002268	1	196838511	G/A	0.13064	-0.92079	0.099781	1.6324e-18	0.44	3.55e-197	8.5724e-06	9.9107e-29	0.19445	0.15565	0.00018217
rs34673990	1	196838757	G/A	0.13064	-0.92079	0.099781	1.6324e-18	0.44	3.55e-197	8.5724e-06	9.9107e-29	0.19445	0.15565	0.00018217
rs35155714	1	196838929	C/A	0.13064	-0.92075	0.099781	1.6365e-18	0.44	3.55e-197	8.574e-06	9.9905e-29	0.19445	0.15566	0.00018215
rs7516560	1	196839430	T/C	0.13065	-0.92064	0.099784	1.6549e-18	0.44	2.63e-197	8.5604e-06	1.0213e-28	0.19434	0.15567	0.00018214
rs7547477	1	196839292	C/T	0.13064	-0.92058	0.099782	1.6599e-18	0.44	4.07e-197	8.5811e-06	1.0371e-28	0.1943	0.15578	0.00018231
rs2336536	1	196839514	T/C	0.13064	-0.92056	0.099782	1.6623e-18	0.44	4.07e-197	8.5812e-06	1.0389e-28	0.19425	0.15581	0.0001824
rs7514704	1	196839991	A/G	0.13064	-0.92053	0.099782	1.6664e-18	0.44	4.27e-197	8.5828e-06	1.0473e-28	0.19425	0.15581	0.00018237
rs7519492	1	196840125	T/C	0.13064	-0.92053	0.099782	1.6664e-18	0.44	4.27e-197	8.5828e-06	1.0473e-28	0.19425	0.15581	0.00018237
rs7519501	1	196840173	T/C	0.13064	-0.9205	0.099782	1.6712e-18	0.44	4.47e-197	8.5831e-06	1.051e-28	0.19414	0.15588	0.00018255
rs113988961	1	196814779	T/C	0.31147	-0.65513	0.07121	2.026e-18	1.619	1.17e-146	6.4664e-10	4.4428e-05	2.5032e-10	6.49e-25	6.8412e-06
rs11584435	1	196843580	C/T	0.18498	0.727	0.07936	2.7356e-18	0.819	2.27e-20	1.0116e-07	0.22474	0.1383	0.0014332	0.047565
rs115235213	1	196768236	A/G	0.15631	0.96001	0.10495	3.0431e-18	0.794	4.69e-17	3.233e-05	0.91063	0.92364	0.16618	0.08884
rs7548070	1	196892322	G/A	0.13253	-0.91289	0.099851	3.1449e-18	0.44	8.91e-196	5.2418e-06	2.5009e-31	0.27423	0.12772	0.00011761
rs200071120	1	196771514	ATG/A	0.15631	0.98016	0.10735	3.4439e-18	0.791	1.51e-17	1.4781e-05	0.73078	0.47257	0.029469	0.077748
rs4086175	1	196894326	T/C	0.13263	-0.91043	0.099871	3.8517e-18	0.44	5.5e-196	5.1718e-06	2.8004e-31	0.27612	0.1272	0.00011741
rs56291469	1	196895087	A/G	0.13268	-0.90916	0.099883	4.2802e-18	0.44	6.03e-196	5.1318e-06	3.0063e-31	0.27692	0.12694	0.00011722
rs12745690	1	196897973	G/C	0.13281	-0.90622	0.099969	5.6828e-18	0.44	1.17e-195	4.9512e-06	3.4967e-31	0.28019	0.12592	0.00011235
rs7538501	1	196901753	C/T	0.13326	-0.90728	0.10021	6.1774e-18	0.442	8.32e-194	5.5522e-06	3.4073e-31	0.28761	0.12178	0.00010211
rs1815329	1	196903887	A/G	0.13292	-0.90548	0.10029	7.4914e-18	0.439	7.24e-196	4.4616e-06	3.638e-31	0.28824	0.12386	8.8896e-05
rs148336628	1	196898004	ATCC/A	0.1785	0.73673	0.08162	7.6226e-18	0.854	2.33e-12	1.1951e-08	0.51335	0.04405	0.042132	0.043117
rs28412239	1	196768010	C/T	0.16229	0.9526	0.10554	7.6344e-18	0.783	2.69e-19	2.7121e-05	0.98376	0.90912	0.17676	0.11907
rs74229793	1	196838003	G/A	0.18511	0.71455	0.07931	8.6602e-18	0.819	2.09e-20	1.222e-07	0.1726	0.13092	0.0015826	0.051639
rs187138548	1	196775595	A/G	0.15336	0.95972	0.10672	9.8335e-18	0.785	2.9e-19	7.9222e-05	0.95764	0.35221	0.012421	0.02696
rs150276371	1	196775157	G/T	0.15307	0.95981	0.10688	1.082e-17	0.785	2.64e-19	8.2056e-05	0.95094	0.34677	0.012719	0.027619
rs61818924	1	196815374	T/A	0.31514	-0.63739	0.071119	1.2381e-17	1.584	1.38e-134	1.0941e-09	4.8398e-05	7.7528e-10	9.8368e-26	3.9423e-06
rs11811456	1	196847411	A/G	0.18359	0.70807	0.079162	1.4152e-17	0.849	1.65e-13	9.8493e-09	0.86285	0.030086	0.028743	0.045381
rs56994749	1	196813692	T/A	0.32945	-0.62455	0.069928	1.5631e-17	1.577	1.12e-135	1.7846e-09	0.00021495	1.3593e-09	6.1104e-26	1.2712e-06
rs139329922	1	196770138	C/A	0.15797	0.9388	0.10536	1.8317e-17	0.793	1.04e-17	6.7932e-06	0.66637	0.55159	0.019546	0.027143
rs58817907	1	196837960	C/G	0.13053	-0.89667	0.10099	2.318e-17	0.463	6.92e-171	2.5303e-05	1.7502e-23	0.096299	0.16584	0.00017467
rs146233287	1	196770121	G/A	0.15707	0.93914	0.10601	2.6936e-17	0.792	1.56e-17	9.1078e-06	0.64585	0.56919	0.021048	0.032056
rs11589639	1	196770105	A/T	0.15708	0.93907	0.10601	2.7066e-17	0.792	1.55e-17	9.1248e-06	0.64589	0.56904	0.021036	0.032059
rs12240148	1	196845307	T/C	0.12603	-0.89786	0.10156	3.0979e-17	0.449	1.2e-182	1.8561e-05	4.6219e-25	0.17523	0.2169	0.00023303
rs6428368	1	196844310	T/C	0.12595	-0.89661	0.10157	3.4089e-17	0.448	8.32e-183	1.8901e-05	6.4422e-25	0.17401	0.21736	0.00023413
rs6428369	1	196844335	T/C	0.12597	-0.89664	0.10158	3.4127e-17	0.449	3.63e-183	1.8866e-05	6.2872e-25	0.17413	0.21707	0.00023413
rs6428367	1	196844192	T/C	0.12596	-0.89632	0.10158	3.5059e-17	0.449	5.89e-183	1.8914e-05	6.7184e-25	0.17371	0.21759	0.00023517
rs6428366	1	196844167	A/G	0.12595	-0.89627	0.10158	3.5197e-17	0.449	6.03e-183	1.8932e-05	6.8427e-25	0.17361	0.21764	0.00023532
rs6428365	1	196844131	C/A	0.12596	-0.89615	0.10158	3.5582e-17	0.449	1.07e-182	1.8937e-05	6.9752e-25	0.17331	0.21786	0.00023597
rs6428364	1	196844049	C/T	0.12596	-0.89608	0.10159	3.5828e-17	0.449	5.89e-183	1.8949e-05	7.0585e-25	0.17341	0.21778	0.00023592
rs11415598	1	196843749	G/GA	0.12596	-0.89578	0.10159	3.6764e-17	0.449	6.03e-183	1.8994e-05	7.5266e-25	0.17291	0.21811	0.00023702
rs2336505	1	196843655	A/G	0.12596	-0.89562	0.1016	3.7334e-17	0.448	3.8e-183	1.9024e-05	7.7947e-25	0.17288	0.21784	0.00023721
rs2336504	1	196843654	C/T	0.12595	-0.8955	0.1016	3.7659e-17	0.449	6.31e-183	1.9043e-05	7.9868e-25	0.17271	0.21821	0.00023763
rs2878717	1	196843582	C/T	0.12596	-0.89527	0.10161	3.8607e-17	0.448	3.39e-183	1.9048e-05	8.2946e-25	0.17245	0.21838	0.0002388
rs141676940	1	196770117	G/A	0.15793	0.93507	0.10615	3.9139e-17	0.787	1.48e-18	9.6338e-06	0.63116	0.57738	0.023063	0.033787
rs11576218	1	196770090	G/A	0.15793	0.935	0.10615	3.9284e-17	0.787	1.48e-18	9.6326e-06	0.631	0.57737	0.023079	0.033815
rs2336503	1	196843420	C/A	0.12595	-0.89499	0.10161	3.9396e-17	0.449	6.17e-183	1.9115e-05	8.8335e-25	0.17207	0.21863	0.00023928
rs28413658	1	196843400	G/T	0.12595	-0.89493	0.10161	3.9614e-17	0.449	6.17e-183	1.9126e-05	8.9525e-25	0.17202	0.21866	0.00023943
rs79395742	1	196737225	A/G	0.14142	-0.90755	0.10344	5.077e-17	0.393	4.9e-250	5.4547e-05	1.617e-43	0.1867	0.27763	0.00049952
rs74137307	1	196737258	T/C	0.14139	-0.90757	0.10344	5.099e-17	0.393	7.94e-250	5.4493e-05	1.5956e-43	0.18688	0.27784	0.00049855
rs76258418	1	196815863	C/T	0.14147	-0.91991	0.10513	6.0532e-17	0.378	2.09e-266	5.558e-05	8.1593e-40	0.28822	0.38014	0.0033935
rs74680437	1	196886470	G/T	0.16922	0.75492	0.086299	6.1752e-17	0.844	1.87e-13	2.4164e-08	0.64849	0.071371	0.012789	0.030699
rs201025532	1	196690948	T/TTG	0.30491	-0.63426	0.072944	9.1182e-17	0.378	1.41E-574	0.0025896	3.5174e-21	1.8581e-17	5.442e-10	0.91214
rs57426012	1	196837456	T/A	0.12562	-0.88378	0.10173	9.6332e-17	0.449	1.86e-182	2.1509e-05	8.2322e-24	0.16812	0.22001	0.00025966
rs11579214	1	196893979	C/A	0.17314	0.721	0.083004	9.7384e-17	0.847	4.2e-13	1.2269e-08	0.60603	0.041525	0.052579	0.042783
rs79497719	1	196783242	T/C	0.24792	0.68079	0.078414	1.0058e-16	0.724	9.59e-53	1.4597e-06	0.036996	0.94371	0.11761	0.017704
rs7552547	1	196836999	T/G	0.12573	-0.88259	0.10174	1.0591e-16	0.449	9.33e-183	2.1479e-05	9.126e-24	0.1647	0.223	0.00026872
rs78558010	1	196982580	C/T	0.15677	0.7631	0.088538	1.6021e-16	0.871	1.9e-09	2.3294e-07	3.5761e-05	0.3924	0.00088415	0.0016545
rs12409291	1	196889818	G/C	0.17153	0.72725	0.084614	1.9117e-16	0.842	4.93e-14	2.2146e-08	0.68803	0.052284	0.039024	0.056461
rs145436619	1	196858118	TTGTA/T	0.15897	0.77993	0.090774	1.9532e-16	0.845	3.39e-12	7.4114e-07	0.37972	0.008542	0.065855	0.34919
rs200387044	1	196658152	GAAAA/G	0.10689	-1.0008	0.11663	2.1224e-16	0.417	5.75e-193	1.2189e-05	2.6605e-22	0.25581	0.44921	0.0051556
rs35559847	1	196766980	A/G	0.1424	0.97521	0.11376	2.252e-16	0.788	1.02e-16	0.00017917	0.63444	0.41877	0.13465	0.033797
rs34755182	1	196766986	C/A	0.14272	0.97366	0.11385	2.6208e-16	0.788	1.18e-16	0.00017057	0.64445	0.43768	0.13609	0.033908
rs7553979	1	196899826	G/T	0.1656	0.73602	0.087236	6.0508e-16	0.824	1.67e-16	7.1976e-09	0.67785	0.036275	0.035792	0.0439
rs35774441	1	196745298	T/C	0.13993	0.95197	0.11357	8.9893e-16	0.773	1.85e-19	3.4702e-06	0.45233	0.20003	0.06423	0.0059089
rs5779844	1	196640890	G/GAT	0.27918	0.63218	0.075855	1.2742e-15	0.867	3e-14	7.1787e-06	0.82972	0.46293	0.18825	0.089195
rs1092801	1	196729035	G/C	0.071006	-1.2234	0.14686	1.3068e-15	0.368	4.79e-166	0.00032559	3.5753e-29	0.69948	0.22292	0.00074989
rs6691372	1	196866730	G/T	0.10959	-0.89153	0.10713	1.3899e-15	0.469	7.59e-146	0.00022174	9.6085e-24	0.14044	0.442	0.0009837
rs12734260	1	196865417	G/T	0.10809	-0.90277	0.10934	2.219e-15	0.469	8.32e-144	0.00032227	5.0648e-22	0.1363	0.49177	0.00068987
rs35908703	1	196692940	T/C	0.050215	1.2683	0.15424	2.8257e-15	0.964	0.347	7.3465e-05	0.019565	0.16369	0.028449	0.17813
rs12759472	1	196719947	T/C	0.10502	-0.90154	0.10971	2.9348e-15	0.448	1.29e-152	0.00019273	1.0435e-24	0.10943	0.39715	0.0012041
rs148056042	1	196834221	G/A	0.042168	1.3526	0.16553	4.0806e-15	1.137	0.00631	0.00070423	0.01485	0.044508	0.15664	0.10752
rs7522952	1	196882344	A/G	0.11017	-0.87666	0.10747	4.5152e-15	0.468	3.39e-146	0.00020288	1.4785e-23	0.15018	0.43024	0.00095573
rs199959633	1	196643719	GA/G	0.21305	0.69012	0.085572	8.6616e-15	0.841	1.75e-17	1.9142e-05	0.63895	0.94731	0.43883	0.016571
rs6692162	1	196945912	A/T	0.096624	-0.91045	0.11335	1.0892e-14	0.52	1.6e-93	0.00070343	4.858e-21	0.82907	0.91569	3.753e-05
rs1412638	1	196995638	T/C	0.097387	0.91216	0.11379	1.2183e-14	1.878	5.78e-88	0.00077526	5.4057e-21	0.65733	0.6879	2.3503e-05
rs199589385	1	197004731	C/CT	0.10876	0.88467	0.11049	1.3035e-14	1.626	1.64e-57	0.0011123	3.1003e-19	0.86214	0.37524	4.3455e-05
rs3753394	1	196620917	C/T	0.28726	0.5961	0.074583	1.4391e-14	0.884	1.65e-11	4.4945e-06	0.68974	0.94179	0.22102	0.070573
rs12092294	1	196966853	G/A	0.095514	0.91314	0.11427	1.4528e-14	1.889	1.78e-88	0.00079602	3.9856e-21	0.91422	0.73271	3.2138e-05
1:197064896:A	1	197064896	A/ATG	0.095624	0.91006	0.11411	1.6199e-14	1.886	6.4e-89	0.0009537	3.8401e-21	0.79615	0.8734	3.1877e-05
rs10754211	1	197016960	G/A	0.099876	0.90445	0.11347	1.6735e-14	1.764	8.28e-77	0.0013315	2.4534e-20	0.84819	0.87055	8.8881e-05
rs146102995	1	197004158	T/TTTTC	0.095005	0.9101	0.11424	1.7201e-14	1.901	1.01e-89	0.0008442	3.4065e-21	0.87887	0.78613	3.1819e-05
rs1102176	1	197015798	A/G	0.095138	0.91048	0.11431	1.7393e-14	1.898	6.76e-90	0.00085058	3.6452e-21	0.88062	0.79569	3.3524e-05
rs17514317	1	197022093	TCTCA/T	0.095008	0.90996	0.11427	1.7622e-14	1.891	8.85e-90	0.00084576	3.6409e-21	0.88241	0.78623	3.2088e-05
rs201419389	1	197022090	TTC/T	0.095008	0.90996	0.11427	1.7622e-14	1.891	9.14e-90	0.00084576	3.6409e-21	0.88241	0.78623	3.2088e-05
rs10733087	1	197055782	T/C	0.09496	0.90971	0.11425	1.7705e-14	1.874	3e-87	0.00083639	3.6374e-21	0.88517	0.78066	3.1539e-05
rs2151133	1	197058036	T/C	0.094954	0.90973	0.11425	1.7745e-14	1.88	2.93e-88	0.00083494	3.6213e-21	0.88508	0.77983	3.1507e-05
rs1115246	1	197037449	A/G	0.094953	0.90972	0.11425	1.7752e-14	1.878	1.01e-87	0.0008347	3.6316e-21	0.88527	0.77972	3.1506e-05
rs1953064	1	197064826	A/G	0.094954	0.90972	0.11425	1.7764e-14	1.88	3.15e-88	0.00083452	3.6271e-21	0.88539	0.77985	3.1487e-05
rs3891964	1	197066074	T/C	0.094954	0.90972	0.11425	1.7764e-14	1.88	3.19e-88	0.00083452	3.6271e-21	0.88539	0.77985	3.1487e-05
rs1412640	1	197070815	T/C	0.094954	0.90972	0.11425	1.7764e-14	1.881	1.37e-87	0.00083452	3.6271e-21	0.88539	0.77985	3.1487e-05
rs34961786	1	196992957	GT/G	0.094952	0.90971	0.11425	1.7765e-14	1.899	1.33e-90	0.00083446	3.6299e-21	0.8853	0.77979	3.1494e-05
rs1576878	1	196991325	A/C	0.094952	0.90971	0.11425	1.7765e-14	1.901	8.51e-90	0.00083446	3.6299e-21	0.8853	0.77979	3.1494e-05
rs2336597	1	196993339	A/G	0.094952	0.90971	0.11425	1.7765e-14	1.9	8.51e-90	0.00083446	3.6299e-21	0.8853	0.77979	3.1494e-05
rs202033381	1	197010741	C/T	0.094952	0.90971	0.11425	1.7765e-14	1.893	1.07e-89	0.00083446	3.6299e-21	0.8853	0.77979	3.1494e-05
rs9427661	1	196946546	T/C	0.094952	-0.90971	0.11425	1.7765e-14	0.527	1.27e-89	0.00083446	3.6299e-21	0.8853	0.77979	3.1494e-05
rs9427662	1	196946775	T/C	0.094952	-0.90971	0.11425	1.7765e-14	0.527	1.41e-89	0.00083446	3.6299e-21	0.8853	0.77979	3.1494e-05
rs1170883	1	196951471	C/T	0.094952	-0.90971	0.11425	1.7765e-14	0.527	1.53e-89	0.00083446	3.6299e-21	0.8853	0.77979	3.1494e-05
rs1170880	1	196947314	T/C	0.094952	-0.90971	0.11425	1.7765e-14	0.527	1.59e-89	0.00083446	3.6299e-21	0.8853	0.77979	3.1494e-05
rs6670056	1	196982776	T/C	0.094952	0.90971	0.11425	1.7765e-14	1.896	2.94e-89	0.00083446	3.6299e-21	0.8853	0.77979	3.1494e-05
rs1412633	1	197027220	C/G	0.094952	0.90971	0.11425	1.7765e-14	1.889	8.89e-89	0.00083446	3.6299e-21	0.8853	0.77979	3.1494e-05
rs1759008	1	197026895	A/C	0.094952	0.90971	0.11425	1.7765e-14	1.885	9.68e-89	0.00083446	3.6299e-21	0.8853	0.77979	3.1494e-05
rs1759009	1	197026672	A/G	0.094952	0.90971	0.11425	1.7765e-14	1.89	1.48e-88	0.00083446	3.6299e-21	0.8853	0.77979	3.1494e-05
rs1759007	1	197027606	A/G	0.094952	0.90971	0.11425	1.7765e-14	1.89	1.56e-88	0.00083446	3.6299e-21	0.8853	0.77979	3.1494e-05
rs4915315	1	197059878	G/A	0.094952	0.90971	0.11425	1.7765e-14	1.881	2.04e-88	0.00083446	3.6299e-21	0.8853	0.77979	3.1494e-05
rs10754214	1	197059892	A/G	0.094952	0.90971	0.11425	1.7765e-14	1.88	3e-88	0.00083446	3.6299e-21	0.8853	0.77979	3.1494e-05
rs4915316	1	197059928	A/G	0.094952	0.90971	0.11425	1.7765e-14	1.88	3.01e-88	0.00083446	3.6299e-21	0.8853	0.77979	3.1494e-05
rs5997	1	197030201	T/C	0.094952	0.90971	0.11425	1.7765e-14	1.881	3.71e-88	0.00083446	3.6299e-21	0.8853	0.77979	3.1494e-05
rs10754213	1	197055925	T/C	0.094952	0.90971	0.11425	1.7765e-14	1.878	8.69e-88	0.00083446	3.6299e-21	0.8853	0.77979	3.1494e-05
rs1537319	1	197052804	T/C	0.094952	0.90971	0.11425	1.7765e-14	1.878	8.77e-88	0.00083446	3.6299e-21	0.8853	0.77979	3.1494e-05
rs12677	1	197053373	G/A	0.094952	0.90971	0.11425	1.7765e-14	1.879	8.93e-88	0.00083446	3.6299e-21	0.8853	0.77979	3.1494e-05
rs7554757	1	196973054	A/T	0.094952	0.90971	0.11425	1.7765e-14	1.89	9.08e-88	0.00083446	3.6299e-21	0.8853	0.77979	3.1494e-05
rs6003	1	197031021	C/T	0.094952	0.90971	0.11425	1.7765e-14	1.877	9.08e-88	0.00083446	3.6299e-21	0.8853	0.77979	3.1494e-05
rs6428387	1	197061557	A/G	0.094952	0.90971	0.11425	1.7765e-14	1.878	9.38e-88	0.00083446	3.6299e-21	0.8853	0.77979	3.1494e-05
rs1412632	1	197036868	G/A	0.094952	0.90971	0.11425	1.7765e-14	1.877	1.02e-87	0.00083446	3.6299e-21	0.8853	0.77979	3.1494e-05
rs1627765	1	197033043	G/A	0.094952	0.90971	0.11425	1.7765e-14	1.876	1.51e-87	0.00083446	3.6299e-21	0.8853	0.77979	3.1494e-05
rs1759006	1	197031664	T/C	0.094952	0.90971	0.11425	1.7765e-14	1.876	1.53e-87	0.00083446	3.6299e-21	0.8853	0.77979	3.1494e-05
rs10801587	1	197058380	C/T	0.094952	0.90971	0.11425	1.7765e-14	1.883	1.9e-87	0.00083446	3.6299e-21	0.8853	0.77979	3.1494e-05
rs1170881	1	196949271	G/A	0.094951	-0.90972	0.11425	1.7768e-14	0.526	8.04e-90	0.00083442	3.623e-21	0.88527	0.77987	3.152e-05
rs1170878	1	196959843	G/A	0.094951	-0.90972	0.11425	1.7768e-14	0.528	3.58e-88	0.00083442	3.623e-21	0.88527	0.77987	3.152e-05
rs1855116	1	196961744	G/A	0.094951	-0.90972	0.11425	1.7768e-14	0.528	3.85e-88	0.00083442	3.623e-21	0.88527	0.77987	3.152e-05
rs10801588	1	197062923	T/C	0.094953	0.90971	0.11425	1.7774e-14	1.88	3.1e-88	0.00083449	3.6291e-21	0.88536	0.77979	3.1485e-05
rs7539642	1	197063841	A/G	0.094953	0.90971	0.11425	1.7774e-14	1.878	9.55e-88	0.00083449	3.6291e-21	0.88536	0.77979	3.1485e-05
rs1115247	1	197037667	A/G	0.094958	0.90972	0.11426	1.7774e-14	1.876	1.45e-87	0.00083441	3.6322e-21	0.88503	0.77957	3.1496e-05
rs4915156	1	197062820	A/T	0.094953	0.90971	0.11425	1.7774e-14	1.882	1.98e-87	0.00083449	3.6291e-21	0.88536	0.77979	3.1485e-05
rs1412631	1	197037237	T/C	0.094954	0.9097	0.11425	1.7783e-14	1.879	3.32e-88	0.00083534	3.6327e-21	0.88533	0.77968	3.1506e-05
rs6703400	1	197078400	T/C	0.094954	0.90971	0.11425	1.7783e-14	1.879	3.67e-88	0.00083453	3.6284e-21	0.88542	0.77978	3.1476e-05
rs10922165	1	197078065	T/C	0.094954	0.90971	0.11425	1.7783e-14	1.877	1.11e-87	0.00083453	3.6284e-21	0.88542	0.77978	3.1476e-05
rs10648756	1	197078336	C/CAA	0.094954	0.90971	0.11425	1.7783e-14	1.877	1.12e-87	0.00083453	3.6284e-21	0.88542	0.77978	3.1476e-05
rs12039586	1	196997452	C/G	0.094951	0.9097	0.11425	1.7789e-14	1.896	5.25e-90	0.0008351	3.6498e-21	0.8853	0.77977	3.148e-05
rs2336595	1	197000476	T/C	0.094951	0.9097	0.11425	1.7789e-14	1.895	6.18e-90	0.0008351	3.6498e-21	0.8853	0.77977	3.148e-05
rs1759013	1	197023411	T/G	0.094953	0.9097	0.11425	1.7789e-14	1.888	2.93e-89	0.00083424	3.6335e-21	0.88545	0.7799	3.1492e-05
rs1794003	1	197024643	G/A	0.094953	0.9097	0.11425	1.7789e-14	1.887	2.94e-89	0.00083424	3.6335e-21	0.88545	0.7799	3.1492e-05
rs1412634	1	197023156	T/C	0.094953	0.9097	0.11425	1.7789e-14	1.888	1.71e-88	0.00083424	3.6335e-21	0.88545	0.7799	3.1492e-05
rs6428384	1	197044821	C/T	0.094957	0.9097	0.11425	1.7794e-14	1.88	3.1e-88	0.00083535	3.638e-21	0.88545	0.77972	3.1516e-05
rs6428383	1	197044770	C/T	0.094957	0.9097	0.11425	1.7794e-14	1.88	3.12e-88	0.00083535	3.638e-21	0.88545	0.77972	3.1516e-05
rs4915313	1	197049355	G/T	0.094956	0.90969	0.11425	1.7807e-14	1.88	2.89e-88	0.00083511	3.6364e-21	0.88547	0.77979	3.1504e-05
rs10922160	1	197040243	C/T	0.094956	0.90969	0.11425	1.7807e-14	1.88	3.22e-88	0.00083511	3.6364e-21	0.88547	0.77979	3.1504e-05
rs4915309	1	197048781	A/T	0.094956	0.90969	0.11425	1.7807e-14	1.878	8.81e-88	0.00083511	3.6364e-21	0.88547	0.77979	3.1504e-05
rs4915307	1	197048608	T/C	0.094956	0.90969	0.11425	1.7807e-14	1.878	8.85e-88	0.00083511	3.6364e-21	0.88547	0.77979	3.1504e-05
rs6428385	1	197048391	C/T	0.094956	0.90969	0.11425	1.7807e-14	1.878	9.25e-88	0.00083511	3.6364e-21	0.88547	0.77979	3.1504e-05
rs7530796	1	197044618	T/C	0.094956	0.90969	0.11425	1.7807e-14	1.878	9.51e-88	0.00083511	3.6364e-21	0.88547	0.77979	3.1504e-05
rs7530627	1	197044480	T/C	0.094956	0.90969	0.11425	1.7807e-14	1.878	9.55e-88	0.00083511	3.6364e-21	0.88547	0.77979	3.1504e-05
rs1794010	1	197038613	A/C	0.094956	0.90969	0.11425	1.7807e-14	1.878	9.98e-88	0.00083511	3.6364e-21	0.88547	0.77979	3.1504e-05
rs7530299	1	197044165	T/C	0.094956	0.90969	0.11425	1.7807e-14	1.877	1.2e-87	0.00083511	3.6364e-21	0.88547	0.77979	3.1504e-05
rs1576877	1	197047639	A/G	0.094956	0.90969	0.11425	1.7807e-14	1.883	1.89e-87	0.00083511	3.6364e-21	0.88547	0.77979	3.1504e-05
rs1412639	1	197003593	G/A	0.09495	0.9097	0.11426	1.7812e-14	1.898	2.1e-89	0.00083575	3.6698e-21	0.8853	0.77975	3.1465e-05
rs9427660	1	196946420	T/A	0.09493	-0.90988	0.11428	1.7823e-14	0.526	6.24e-90	0.0008338	3.5097e-21	0.88483	0.78122	3.1958e-05
rs1332669	1	197005883	C/T	0.094951	0.90968	0.11426	1.7843e-14	1.896	2.92e-90	0.00083638	3.671e-21	0.88535	0.7797	3.1466e-05
rs857023	1	197007804	C/G	0.094951	0.90968	0.11426	1.7843e-14	1.895	3.3e-90	0.00083638	3.671e-21	0.88535	0.7797	3.1466e-05
rs34490937	1	197004734	T/TG	0.094951	0.90968	0.11426	1.7843e-14	1.894	7.89e-90	0.00083638	3.671e-21	0.88535	0.7797	3.1466e-05
rs857022	1	197007755	A/C	0.094951	0.90968	0.11426	1.7843e-14	1.893	1.01e-89	0.00083638	3.671e-21	0.88535	0.7797	3.1466e-05
rs857021	1	197007479	A/G	0.094951	0.90968	0.11426	1.7843e-14	1.892	1.46e-89	0.00083638	3.671e-21	0.88535	0.7797	3.1466e-05
rs9427942	1	196946448	G/A	0.094942	-0.90974	0.11427	1.7848e-14	0.526	8.11e-90	0.00083367	3.6294e-21	0.88514	0.78007	3.1644e-05
rs857026	1	197012194	T/C	0.09495	0.90967	0.11426	1.7866e-14	1.894	5.25e-90	0.00083703	3.6911e-21	0.88535	0.77968	3.1452e-05
rs857027	1	197013464	T/C	0.09495	0.90967	0.11426	1.7866e-14	1.891	1.66e-89	0.00083703	3.6911e-21	0.88535	0.77968	3.1452e-05
rs857020	1	197017473	C/T	0.094948	0.90966	0.11426	1.789e-14	1.893	5.89e-90	0.00083767	3.7114e-21	0.88535	0.77966	3.1437e-05
rs857017	1	197019055	T/C	0.094948	0.90966	0.11426	1.789e-14	1.889	2.82e-89	0.00083767	3.7114e-21	0.88535	0.77966	3.1437e-05
rs6694853	1	196946136	A/G	0.094901	-0.91009	0.11432	1.7908e-14	0.525	2.43e-90	0.000833	3.358e-21	0.8842	0.78314	3.2593e-05
rs11311263	1	197010737	GC/G	0.095034	0.9091	0.11419	1.7927e-14	1.893	8.93e-90	0.00083872	4.0094e-21	0.88889	0.77809	3.251e-05
rs6657246	1	196946131	G/A	0.094894	-0.91014	0.11433	1.7931e-14	0.525	1.95e-90	0.00083281	3.3215e-21	0.88404	0.78363	3.2754e-05
rs865071	1	197017976	G/A	0.09495	0.90963	0.11426	1.7931e-14	1.889	2.69e-89	0.00083738	3.7167e-21	0.8854	0.77989	3.1434e-05
rs6657171	1	196946084	G/A	0.094867	-0.91032	0.11436	1.8026e-14	0.524	8.71e-91	0.00083214	3.1869e-21	0.88344	0.78547	3.3382e-05
rs6694672	1	196945789	T/G	0.094838	-0.9105	0.11439	1.8135e-14	0.523	3.85e-91	0.00083154	3.0547e-21	0.88282	0.7874	3.4056e-05
rs4915327	1	197079130	T/C	0.095031	0.90944	0.11429	1.8402e-14	1.877	1.1e-87	0.00083699	3.5921e-21	0.88933	0.77972	3.0925e-05
rs2026429	1	197079671	C/A	0.095075	0.90924	0.11431	1.8792e-14	1.877	1.09e-87	0.00083866	3.5819e-21	0.89154	0.77969	3.0634e-05
rs10922166	1	197080036	G/C	0.095109	0.90906	0.11432	1.9131e-14	1.877	1.09e-87	0.00084016	3.5789e-21	0.89332	0.77967	3.041e-05
rs10801590	1	197080203	A/C	0.095118	0.90901	0.11433	1.9216e-14	1.882	2.17e-87	0.00084054	3.5789e-21	0.89375	0.77967	3.0358e-05
rs57407371	1	197048673	G/GT	0.095129	0.90862	0.11432	1.9629e-14	1.884	6.9e-89	0.00088222	3.8221e-21	0.88068	0.79487	3.3445e-05
rs6680497	1	197083329	G/A	0.095359	0.90702	0.11438	2.2277e-14	1.877	1.11e-87	0.00085493	3.6971e-21	0.90615	0.7796	2.9056e-05
rs34286351	1	197050775	AG/A	0.095954	0.90452	0.11409	2.2521e-14	1.87	4.09e-87	0.0008212	3.7019e-21	0.95345	0.86739	2.9706e-05
rs74708320	1	196675239	C/G	0.049441	1.249	0.15762	2.3183e-14	0.965	0.361	6.1334e-05	0.015325	0.15831	0.045389	0.24905
rs10801591	1	197084143	C/T	0.095518	0.90602	0.11441	2.3981e-14	1.879	3.21e-88	0.0008795	3.831e-21	0.90039	0.78054	2.9033e-05
rs1754448	1	196819109	A/G	0.33011	-0.55758	0.070419	2.4177e-14	1.607	3.98e-150	4.5076e-08	0.031537	1.328e-10	1.3487e-24	1.0613e-05
rs17514355	1	197017961	AAGT/A	0.097371	0.90205	0.11396	2.4626e-14	1.884	4.73e-89	0.00066653	3.0687e-20	0.98203	0.98832	5.6115e-05
rs10754207	1	196824278	A/G	0.10992	0.85157	0.10761	2.4905e-14	2.103	6.92e-144	0.0002035	9.4368e-22	0.1488	0.6209	0.0011128
rs200981973	1	197017953	CTT/C	0.097319	0.90174	0.11396	2.5074e-14	1.88	1.52e-88	0.00066137	3.1433e-20	0.98525	0.98146	5.4938e-05
rs7411719	1	197085676	T/A	0.095585	0.90415	0.11438	2.6503e-14	1.878	3.98e-88	0.00087455	4.0341e-21	0.91783	0.77966	2.8184e-05
esv2672625	1	196772601	G/<DEL>	0.1585	-0.78193	0.099165	3.0373e-14	0.42	1.7e-245	3.5482e-05	2.0415e-39	0.2647	0.38258	0.0012448
rs75797460	1	197039343	G/A	0.17284	0.67414	0.08587	3.8511e-14	0.885	4.72e-08	5.9475e-07	0.00030241	0.046613	0.016009	0.00088353
rs4915148	1	197035538	T/C	0.094474	0.90197	0.11493	3.9305e-14	1.886	2.22e-88	0.00073878	3.659e-20	0.8853	0.74109	3.1392e-05
rs10754215	1	197086669	C/T	0.096041	0.8954	0.11422	4.1607e-14	1.877	3.85e-88	0.00093363	5.6704e-21	0.94148	0.78014	2.7346e-05
rs76886884	1	196924288	A/C	0.20167	0.62092	0.079267	4.343e-14	0.791	9.71e-27	9.1445e-07	0.80082	0.016819	0.1681	0.10017
rs74822326	1	196924296	C/G	0.20167	0.62092	0.079267	4.343e-14	0.791	9.71e-27	9.1445e-07	0.80082	0.016819	0.1681	0.10017
rs6685259	1	197093098	A/T	0.096105	0.89473	0.11422	4.3499e-14	1.876	1.81e-85	0.00092602	5.9716e-21	0.94507	0.78363	2.6952e-05
rs10545515	1	196854619	TTA/T	0.10135	0.92392	0.118	4.449e-14	2.323	2.19e-159	4.6213e-05	5.3235e-21	0.23142	0.57263	0.00069818
rs35785482	1	197103555	G/GA	0.096611	0.8934	0.11414	4.5285e-14	1.88	1.73e-87	0.00082933	7.7111e-21	0.96704	0.80784	2.308e-05
rs4915345	1	197102839	A/C	0.096566	0.89334	0.11414	4.5578e-14	1.878	1.55e-87	0.00083769	7.6182e-21	0.96615	0.8046	2.3284e-05
rs10922169	1	197101105	T/C	0.096371	0.89338	0.11416	4.5815e-14	1.874	1.43e-87	0.00088918	6.8362e-21	0.95717	0.79265	2.5039e-05
rs877897	1	197103975	G/A	0.096627	0.89316	0.11413	4.5859e-14	1.874	1.18e-87	0.00082417	7.902e-21	0.96909	0.80722	2.2816e-05
rs35659894	1	197104149	TA/T	0.096637	0.89314	0.11413	4.587e-14	1.877	3.61e-88	0.00082218	7.9428e-21	0.96948	0.80766	2.2753e-05
rs6679189	1	197100556	C/A	0.096358	0.89336	0.11416	4.5878e-14	1.876	4.78e-88	0.0008931	6.7973e-21	0.95653	0.79181	2.5176e-05
rs7541429	1	197099485	A/G	0.096338	0.89332	0.11416	4.5969e-14	1.876	4.91e-88	0.00089877	6.7417e-21	0.95566	0.79051	2.5394e-05
rs4556392	1	197106249	C/T	0.096687	0.89298	0.11412	4.6037e-14	1.876	3.52e-88	0.00080966	8.2212e-21	0.97192	0.81091	2.2351e-05
rs6695300	1	197098143	G/C	0.096292	0.89332	0.11416	4.6042e-14	1.875	1e-86	0.00090651	6.6164e-21	0.9537	0.7891	2.5735e-05
rs2151135	1	197106604	C/T	0.096697	0.89293	0.11412	4.6133e-14	1.876	3.5e-88	0.0008075	8.2699e-21	0.97246	0.81139	2.2286e-05
1:197088748:T	1	197088748	T/TGC	0.099733	0.88991	0.11374	4.6295e-14	1.805	1.08e-79	0.00063457	3.4844e-20	0.96656	0.68463	3.2205e-05
rs35250302	1	197088749	G/GCC	0.099733	0.88991	0.11374	4.6295e-14	1.805	1.08e-79	0.00063457	3.4844e-20	0.96656	0.68463	3.2205e-05
rs7542397	1	197096720	G/A	0.096272	0.89313	0.11416	4.6427e-14	1.874	1.65e-87	0.00091655	6.6019e-21	0.95274	0.78728	2.6041e-05
rs7534353	1	197096480	T/G	0.096254	0.89308	0.11416	4.6523e-14	1.872	2.72e-87	0.00092165	6.5602e-21	0.9519	0.78621	2.6233e-05
rs1332662	1	197108427	A/G	0.096769	0.89259	0.11409	4.6553e-14	1.878	2.35e-88	0.00079158	8.7324e-21	0.97583	0.8158	2.1769e-05
rs10737687	1	197108693	C/T	0.096785	0.8925	0.11409	4.6662e-14	1.876	3.44e-88	0.00078806	8.8465e-21	0.97658	0.81681	2.1654e-05
rs1332663	1	197109042	C/T	0.0968	0.89238	0.11408	4.6877e-14	1.874	1.05e-87	0.00078456	8.9613e-21	0.97717	0.81754	2.1533e-05
rs7516700	1	197110331	T/G	0.096831	0.89219	0.11407	4.7122e-14	1.874	1.05e-87	0.00077797	9.1983e-21	0.97862	0.81948	2.132e-05
rs1888991	1	197110822	A/G	0.096845	0.8921	0.11406	4.725e-14	1.872	1.53e-87	0.00077485	9.3173e-21	0.97931	0.82041	2.122e-05
rs114411494	1	196766960	T/C	0.12707	0.96544	0.12345	4.7449e-14	0.756	1.22e-19	0.003409	0.65686	0.37333	0.13687	0.065909
rs1034162	1	197088303	G/A	0.096154	0.89264	0.11414	4.7476e-14	1.875	6.37e-88	0.00095265	6.3789e-21	0.94735	0.78033	2.7317e-05
rs4915337	1	197091537	A/T	0.096154	0.89264	0.11414	4.7476e-14	1.873	1.93e-87	0.00095265	6.3789e-21	0.94735	0.78033	2.7317e-05
rs6677082	1	197112533	G/A	0.0969	0.89169	0.11404	4.7839e-14	1.875	3.63e-88	0.00076376	9.7915e-21	0.98195	0.82386	2.0861e-05
rs1571964	1	197113073	G/A	0.096919	0.89154	0.11403	4.8053e-14	1.875	3.65e-88	0.00075982	9.9741e-21	0.98288	0.8251	2.0736e-05
rs6656858	1	197113573	C/T	0.096928	0.89147	0.11402	4.8151e-14	1.873	1.11e-87	0.00075811	1.0056e-20	0.98328	0.82565	2.0682e-05
rs9726778	1	197116754	G/C	0.097029	0.89058	0.11397	4.9488e-14	1.875	3.81e-88	0.00073817	1.1128e-20	0.98792	0.83172	2.0091e-05
rs72012741	1	196942932	TTATTA/T	0.10332	-0.87546	0.11214	5.2059e-14	0.494	2.57e-118	0.00041356	8.6006e-21	0.10818	0.42385	0.00018732
rs6669207	1	196939842	G/A	0.20241	0.62161	0.07964	5.2689e-14	0.787	2.04e-28	1.1534e-06	0.72126	0.017263	0.16741	0.095175
rs10922096	1	196662459	T/C	0.40144	0.51458	0.065928	5.2706e-14	0.572	1.7e-246	4.5636e-09	0.099538	1.0405e-12	3.8703e-13	1.0175e-07
rs80014984	1	196936992	G/A	0.2027	0.61959	0.07945	5.5262e-14	0.785	8.69e-29	1.1383e-06	0.72578	0.017025	0.16778	0.098076
rs11589158	1	196933238	C/G	0.20306	0.61645	0.079193	6.0923e-14	0.783	2.26e-29	1.1367e-06	0.73072	0.016751	0.16989	0.10156
rs2151134	1	197105536	T/G	0.096829	0.88881	0.11421	6.1761e-14	1.873	7.45e-88	0.00077813	9.8627e-21	0.97757	0.83938	2.2246e-05
rs200878424	1	196916949	A/G	0.20312	0.6153	0.079112	6.3775e-14	0.782	8.89e-30	1.1411e-06	0.73086	0.016684	0.17069	0.10259
rs146744375	1	196916946	GGAATGTACAACATCAA/G	0.20351	0.61519	0.079101	6.3889e-14	0.783	1.59e-29	1.2329e-06	0.72525	0.017328	0.16495	0.10624
rs75799269	1	196926303	G/A	0.20328	0.61511	0.079128	6.5508e-14	0.783	1.03e-29	1.172e-06	0.73118	0.016768	0.17026	0.10293
rs34238503	1	196912415	C/T	0.20377	0.61398	0.079129	7.2275e-14	0.784	2.57e-29	1.2738e-06	0.69519	0.017478	0.16103	0.10781
rs115698922	1	196912012	G/T	0.2038	0.61384	0.079131	7.3325e-14	0.784	2.77e-29	1.2789e-06	0.69193	0.017502	0.16055	0.10799
rs9427927	1	196909513	C/T	0.11146	-0.8408	0.10845	7.5611e-14	0.467	7.76e-148	0.00014595	7.0184e-23	0.17981	0.40285	0.00050893
rs150719281	1	196913641	A/C	0.20288	0.61464	0.079377	8.058e-14	0.783	2.74e-29	1.1525e-06	0.66808	0.018652	0.16227	0.12967
rs9427648	1	196911048	G/A	0.11151	-0.83801	0.10848	9.144e-14	0.467	1.82e-147	0.00014398	8.464e-23	0.1827	0.40132	0.00047163
rs481759	1	196763707	T/C	0.096704	1.1089	0.1436	9.3238e-14	0.815	1.8e-08	0.016035	0.89202	0.075586	0.039929	0.14425
rs146441739	1	196908385	C/T	0.20435	0.61069	0.079159	9.799e-14	0.786	1.07e-28	1.3839e-06	0.63174	0.017881	0.15312	0.11146
rs140018744	1	196907780	G/C	0.20445	0.61009	0.079159	1.0322e-13	0.786	1.07e-28	1.4049e-06	0.62183	0.017954	0.1519	0.1121
rs9427929	1	196912243	C/G	0.11154	-0.83588	0.10849	1.0502e-13	0.468	6.61e-147	0.00014283	9.7852e-23	0.18479	0.40038	0.00044879
rs34331968	1	196659753	T/C	0.40066	0.50897	0.066112	1.0944e-13	0.571	5.13e-247	5.6554e-09	0.1025	7.2567e-13	3.4657e-13	1.0676e-07
rs148833787	1	196905982	C/A	0.20455	0.6093	0.079166	1.1095e-13	0.787	2.02e-28	1.4322e-06	0.60746	0.018115	0.14942	0.11296
rs114741294	1	196762897	G/A	0.036948	1.4334	0.18651	1.1994e-13	1.078	0.156	0.0099105	0.037771	0.053978	0.16377	0.27643
rs6674522	1	196916359	G/C	0.11157	-0.8336	0.10849	1.211e-13	0.469	1.38e-146	0.00014197	1.1396e-22	0.18704	0.39949	0.00042756
rs9427655	1	196937951	A/G	0.11226	-0.82804	0.10828	1.5505e-13	0.475	2e-142	0.0001316	2.481e-22	0.19433	0.37497	0.00026711
rs73080175	1	196937331	G/A	0.11214	-0.82758	0.1083	1.6113e-13	0.472	8.32e-144	0.00013249	2.4353e-22	0.19385	0.38008	0.00028543
rs7548145	1	196935696	T/C	0.11194	-0.82623	0.10833	1.7781e-13	0.472	1.66e-144	0.00013362	2.3234e-22	0.19236	0.38875	0.00032154
rs4915338	1	197093832	T/C	0.10637	0.83796	0.11004	1.928e-13	1.735	1.39e-71	0.0010338	2.1425e-18	0.71841	0.84968	4.6555e-05
rs7529347	1	196923315	C/T	0.1117	-0.82517	0.1084	1.9652e-13	0.47	7.41e-146	0.00013859	1.9999e-22	0.19233	0.39715	0.00036846
rs9427935	1	196925076	G/A	0.11174	-0.82481	0.10838	1.9884e-13	0.47	6.17e-146	0.00013659	2.0696e-22	0.19128	0.39717	0.0003661
rs67866095	1	196926584	CT/C	0.11175	-0.8246	0.10836	2.0005e-13	0.469	3.24e-146	0.0001355	2.1142e-22	0.19038	0.39701	0.00036465
rs9427938	1	196933245	C/T	0.11178	-0.82423	0.10835	2.0308e-13	0.471	1.82e-145	0.00013432	2.1814e-22	0.18985	0.39675	0.00036294
rs199566802	1	196962183	GA/G	0.036635	1.4184	0.18687	2.2787e-13	1.126	0.0241	7.7168e-05	0.04613	0.035095	0.47256	0.23974
rs1576879	1	196992318	C/G	0.096154	0.86608	0.11433	2.5265e-13	1.869	1.39e-87	0.00064278	2.9599e-20	0.93744	0.98421	3.2359e-05
rs1576880	1	196992511	C/T	0.096154	0.86608	0.11433	2.5265e-13	1.869	1.4e-87	0.00064278	2.9599e-20	0.93744	0.98421	3.2359e-05
rs12731209	1	196947139	C/T	0.096154	-0.86608	0.11433	2.5265e-13	0.535	4.99e-87	0.00064278	2.9599e-20	0.93744	0.98421	3.2359e-05
rs1170882	1	196949323	C/G	0.096154	-0.86608	0.11433	2.5265e-13	0.535	5.04e-87	0.00064278	2.9599e-20	0.93744	0.98421	3.2359e-05
rs928440	1	196950350	G/A	0.096154	-0.86608	0.11433	2.5265e-13	0.535	5.04e-87	0.00064278	2.9599e-20	0.93744	0.98421	3.2359e-05
rs928439	1	196950482	G/A	0.096154	-0.86608	0.11433	2.5265e-13	0.535	5.04e-87	0.00064278	2.9599e-20	0.93744	0.98421	3.2359e-05
rs6702340	1	196945050	G/T	0.095976	-0.86708	0.11455	2.6227e-13	0.529	2.42e-89	0.00063925	2.3017e-20	0.9337	0.97153	3.6547e-05
rs6671696	1	197083196	T/C	0.096532	0.86367	0.11445	3.0699e-13	1.848	5.9e-85	0.00065655	3.0054e-20	0.95654	0.98445	3.0049e-05
rs140998032	1	196906466	G/A	0.20125	0.60917	0.080849	3.3134e-13	0.777	1.26e-30	1.501e-06	0.53991	0.021405	0.1234	0.1406
rs36004306	1	197061086	A/C	0.070923	0.92398	0.12273	3.4592e-13	1.02	0.597	1.9432e-07	0.025567	0.063274	0.2313	0.092703
rs71631868	1	196815711	T/C	0.1633	-0.75299	0.10075	4.9733e-13	0.4	1.78e-267	0.0001672	1.957e-41	0.72236	0.55415	0.0048574
rs34408013	1	196745281	G/A	0.13381	0.8945	0.11985	5.3366e-13	0.766	2.97e-20	7.4144e-05	0.30334	0.14174	0.073965	0.0064415
rs34650634	1	196944683	A/G	0.10457	-0.83319	0.11209	6.5122e-13	0.502	3.31e-116	0.00030961	7.1191e-20	0.12674	0.58926	0.00017361
rs9427657	1	196943321	A/G	0.10444	-0.83364	0.11217	6.5941e-13	0.502	1.02e-114	0.00030936	6.5543e-20	0.1261	0.59655	0.00018622
rs9427656	1	196943020	A/T	0.1044	-0.83371	0.1122	6.6244e-13	0.501	5.62e-115	0.00030931	6.4321e-20	0.12591	0.59864	0.00018991
rs1694459	1	196815786	C/T	0.3623	-0.54452	0.07329	6.6788e-13	1.637	7.08e-155	1.5146e-08	0.024961	4.5663e-13	4.6128e-22	1.2512e-05
rs140516549	1	196734740	T/C	0.13779	0.86954	0.11727	7.3549e-13	0.744	1.3e-22	1.1984e-05	0.26235	0.31287	0.035698	0.00012339
rs6428389	1	197141243	A/C	0.12971	0.79004	0.10671	7.9293e-13	1.563	6.03e-55	0.00014052	2.1996e-18	0.93573	0.98282	0.00030881
rs9427940	1	196943353	G/T	0.10467	-0.82803	0.11226	9.5427e-13	0.502	2.45e-114	0.00029273	7.5068e-20	0.12142	0.56766	0.00016657
rs17573790	1	196609396	A/C	0.084161	-0.90263	0.12296	1.2005e-12	0.495	7.24e-111	0.0044672	2.2946e-20	0.53821	0.93055	0.0043131
rs10754219	1	197165186	C/T	0.10385	0.81946	0.11166	1.2145e-12	1.737	8.43e-72	0.001097	1.4455e-18	0.38916	0.43725	0.00010694
rs61818925	1	196815450	T/G	0.34377	-0.54	0.073581	1.2174e-12	1.661	6.03e-165	4.0646e-08	0.030332	1.2862e-10	1.5012e-25	3.4818e-05
rs4915379	1	197161428	T/C	0.10372	0.8185	0.11162	1.2633e-12	1.756	1.69e-74	0.0010611	1.6832e-18	0.41311	0.44589	9.2092e-05
rs4915378	1	197161212	T/G	0.10373	0.81839	0.11161	1.27e-12	1.756	6.85e-75	0.0010594	1.6957e-18	0.41387	0.44587	9.1626e-05
rs10801594	1	197160308	G/C	0.10366	0.81709	0.11154	1.3287e-12	1.759	9.06e-76	0.0010491	1.9423e-18	0.4279	0.4521	8.5227e-05
rs6428390	1	197159112	C/G	0.10365	0.81675	0.11152	1.3449e-12	1.757	2.17e-75	0.0010497	1.9924e-18	0.43092	0.4531	8.3784e-05
rs7523013	1	197153188	A/G	0.10349	0.81448	0.11143	1.4761e-12	1.758	3.77e-75	0.0010548	2.3366e-18	0.44641	0.46276	7.6878e-05
rs7520503	1	197152989	A/G	0.1035	0.81441	0.11142	1.4797e-12	1.759	2.86e-76	0.0010517	2.3554e-18	0.44673	0.46284	7.6679e-05
rs1415217	1	197151246	C/T	0.10346	0.81356	0.11139	1.533e-12	1.759	3.3e-76	0.0010547	2.4919e-18	0.45176	0.46514	7.4672e-05
rs7513826	1	197150638	A/G	0.10343	0.81323	0.11137	1.5514e-12	1.755	7.66e-75	0.0010577	2.5315e-18	0.45329	0.4669	7.4187e-05
rs5779859	1	197120018	TA/T	0.10322	0.81363	0.11146	1.5752e-12	1.762	1.87e-76	0.0011094	2.3328e-18	0.45602	0.46051	7.3722e-05
rs1556763	1	197152149	A/C	0.10307	0.81625	0.11184	1.587e-12	1.764	3.16e-76	0.0011192	2.3981e-18	0.44767	0.46919	7.1419e-05
rs7554995	1	197148761	T/C	0.10341	0.81267	0.11135	1.5872e-12	1.755	6.73e-75	0.0010606	2.6238e-18	0.45635	0.4685	7.2956e-05
rs7554802	1	197148599	T/C	0.10341	0.81244	0.11134	1.6025e-12	1.759	2.03e-76	0.0010594	2.6647e-18	0.45746	0.4687	7.2558e-05
rs7554890	1	197148618	T/G	0.10342	0.81245	0.11134	1.6033e-12	1.759	1.79e-76	0.001059	2.6568e-18	0.45753	0.46842	7.2509e-05
rs141022541	1	197130577	T/TTTGTTAAATATTA	0.10367	0.81249	0.11135	1.6069e-12	1.768	3.33e-77	0.0010686	2.5731e-18	0.46508	0.46468	6.8315e-05
rs4350226	1	197132378	G/A	0.10338	0.81147	0.11131	1.6782e-12	1.759	1.19e-75	0.001068	2.8191e-18	0.46289	0.4707	7.088e-05
rs10429911	1	197146144	A/C	0.10337	0.8113	0.11129	1.6787e-12	1.759	1.64e-76	0.0010646	2.8593e-18	0.46304	0.47193	7.0591e-05
rs10801593	1	197144383	T/G	0.10337	0.8113	0.11129	1.6787e-12	1.758	1.79e-76	0.0010646	2.8593e-18	0.46304	0.47193	7.0591e-05
rs5029273	1	197145382	C/G	0.10337	0.8113	0.11129	1.6787e-12	1.756	4.53e-76	0.0010646	2.8593e-18	0.46304	0.47193	7.0591e-05
rs66984092	1	197130745	T/G	0.10337	0.8113	0.11129	1.6787e-12	1.768	5.58e-76	0.0010646	2.8593e-18	0.46304	0.47193	7.0591e-05
rs4244141	1	197143618	G/A	0.10337	0.8113	0.11129	1.6787e-12	1.756	2.57e-75	0.0010646	2.8593e-18	0.46304	0.47193	7.0591e-05
rs6656448	1	197143278	C/T	0.10337	0.81129	0.11129	1.6796e-12	1.756	6.03e-76	0.0010644	2.8573e-18	0.46313	0.47174	7.0506e-05
rs199815937	1	197143279	A/ATC	0.10337	0.81129	0.11129	1.6796e-12	1.756	6.03e-76	0.0010644	2.8573e-18	0.46313	0.47174	7.0506e-05
rs6669113	1	197143279	A/C	0.10337	0.81129	0.11129	1.6796e-12	1.756	6.03e-76	0.0010644	2.8573e-18	0.46313	0.47174	7.0506e-05
rs199506311	1	197139389	A/AC	0.10338	0.81131	0.1113	1.6812e-12	1.754	9.42e-76	0.0010632	2.8586e-18	0.46301	0.47149	7.0591e-05
rs4342879	1	197131655	T/C	0.10339	0.81145	0.11132	1.6818e-12	1.758	5.05e-76	0.0010673	2.8326e-18	0.46309	0.47045	7.0778e-05
rs6701681	1	197135792	G/A	0.10339	0.81132	0.11131	1.6899e-12	1.758	2.05e-76	0.0010656	2.8464e-18	0.46327	0.47088	7.0659e-05
rs10732296	1	197137151	A/G	0.10339	0.8113	0.11131	1.6907e-12	1.758	2.05e-76	0.0010653	2.8504e-18	0.46332	0.47095	7.064e-05
rs10732295	1	197136645	T/C	0.10339	0.8113	0.11131	1.6907e-12	1.756	5.12e-76	0.0010653	2.8504e-18	0.46332	0.47095	7.064e-05
1:197130741:T	1	197130741	T/TGAAG	0.10352	0.8113	0.11136	1.7323e-12	1.761	1.24e-75	0.0010627	2.9207e-18	0.46179	0.4717	7.1427e-05
rs112404757	1	197130742	G/GAAGT	0.10352	0.8113	0.11136	1.7323e-12	1.761	1.25e-75	0.0010627	2.9207e-18	0.46179	0.4717	7.1427e-05
rs55865364	1	196901329	A/G	0.037331	1.3305	0.18266	1.7447e-12	1.043	0.417	4.1491e-05	0.040928	0.045471	0.15527	0.11067
rs201010666	1	196782816	TA/T	0.044895	1.6526	0.22836	2.3764e-12	0.763	7.31e-07	0.0030241	0.072278	0.11126	0.069225	0.2101
rs55650346	1	197170552	TGA/T	0.10797	0.76069	0.10787	7.8283e-12	1.704	2.52e-69	0.0037464	4.0969e-18	0.33818	0.42722	0.00071002
rs552708	1	197197644	A/G	0.10705	0.75801	0.1088	1.3426e-11	1.69	9.82e-67	0.00408	3.3667e-17	0.28797	0.4306	0.0011792
rs616675	1	197257556	C/T	0.10698	0.7577	0.10879	1.3629e-11	1.695	3.08e-67	0.0040729	3.4459e-17	0.29005	0.42817	0.0011751
rs571106	1	197256688	G/T	0.10698	0.7577	0.10879	1.3629e-11	1.693	6.3e-67	0.0040729	3.4459e-17	0.29005	0.42817	0.0011751
rs476390	1	197253267	T/C	0.10698	0.75769	0.10879	1.363e-11	1.693	5.35e-67	0.0040753	3.4451e-17	0.29015	0.42821	0.0011749
rs568757	1	197218051	G/A	0.10697	0.75768	0.10879	1.3631e-11	1.692	8e-67	0.0040784	3.4441e-17	0.29052	0.4278	0.0011733
rs1764629	1	197216632	A/G	0.10697	0.75768	0.10879	1.3631e-11	1.691	8.22e-67	0.0040784	3.4441e-17	0.29052	0.4278	0.0011733
rs1764800	1	197250615	G/A	0.10697	0.75768	0.10879	1.3641e-11	1.693	5.82e-67	0.0040759	3.4449e-17	0.29021	0.42815	0.001174
rs615647	1	197188908	T/C	0.10699	0.75775	0.10881	1.3701e-11	1.689	1.22e-66	0.0040728	3.4632e-17	0.29386	0.42698	0.0011371
rs518149	1	197188664	A/G	0.10706	0.75782	0.10888	1.403e-11	1.69	9.73e-67	0.0040552	3.582e-17	0.30608	0.42407	0.0010171
rs510135	1	197187779	C/T	0.10708	0.75783	0.10889	1.4088e-11	1.69	8.51e-67	0.0040528	3.6025e-17	0.30813	0.42356	0.00099877
rs668590	1	197220598	A/T	0.10649	0.7598	0.10926	1.4559e-11	1.693	2.04e-66	0.0039567	3.3291e-17	0.28166	0.42485	0.0013097
1:197166081:C	1	197166081	C/CT	0.10734	0.75669	0.10907	1.6185e-11	1.724	2.35e-71	0.0040459	4.3849e-17	0.35895	0.4125	0.00065534
rs66681077	1	197166080	T/TC	0.10734	0.75668	0.10907	1.6194e-11	1.724	2.3e-71	0.004046	4.3897e-17	0.35912	0.41245	0.0006545
rs114252579	1	196799556	T/C	0.040597	1.2909	0.18624	1.6843e-11	1.013	0.809	0.001034	0.081764	0.066851	0.072123	0.091839
rs146690273	1	196946050	T/G	0.17669	0.59851	0.087496	2.9786e-11	0.81	4.21e-21	3.8471e-05	0.016344	0.48056	0.011225	0.013976
rs139379775	1	196949463	TATTATC/T	0.17663	0.59843	0.087502	3.0047e-11	0.809	1.3e-21	3.8858e-05	0.016373	0.48011	0.011083	0.014073
rs71524421	1	196815708	C/G	0.3248	-0.51884	0.075897	3.0627e-11	1.668	1.58e-158	3.4501e-08	0.014958	1.106e-11	7.6031e-25	4.156e-05
rs116011655	1	196783173	T/C	0.16334	0.65901	0.096469	3.1553e-11	0.711	7.73e-38	2.0626e-06	0.025926	0.30758	0.024705	0.039127
rs111579393	1	196970745	A/C	0.17838	0.58811	0.086727	4.31e-11	0.804	3.83e-23	4.9379e-05	0.019131	0.52189	0.011598	0.016207
rs377682	1	196786387	G/A	0.30881	0.56118	0.08291	4.6589e-11	0.564	5.62e-170	6.9929e-07	0.91996	1.2508e-06	1.3582e-18	0.0014406
rs452551	1	196786385	T/C	0.31051	0.55727	0.083221	7.2818e-11	0.558	3.55e-176	7.8019e-07	0.94101	1.2499e-06	9.4196e-19	0.0014459
rs1764796	1	197263972	C/T	0.10409	0.73739	0.11051	8.4214e-11	1.721	1.42e-67	0.0050266	3.8593e-15	0.28611	0.36085	0.0047139
rs6678066	1	197221904	A/G	0.10402	0.73687	0.11052	8.7114e-11	1.714	1.11e-66	0.0050125	4.1802e-15	0.28499	0.35813	0.0047474
rs2786114	1	197302717	T/C	0.10277	0.73831	0.11092	9.3039e-11	1.667	2.55e-62	0.013468	5.81e-17	0.32266	0.37766	0.0027904
rs189303003	1	196734799	A/G	0.039975	-1.5584	0.23413	9.3111e-11	0.263	7.08e-115	0.070043	7.4594e-18	0.46074	0.35479	0.11739
rs61819113	1	197133927	A/C	0.11076	0.75888	0.1143	1.0336e-10	1.71	2.64e-64	0.00071875	3.4392e-17	0.42955	0.49763	0.00012147
rs141924829	1	196983847	A/T	0.03421	1.2617	0.1905	1.1413e-10	1.124	0.0266	0.0023691	0.070899	0.031495	0.46383	0.23129
rs115911442	1	196756104	G/A	0.043105	1.1839	0.17917	1.2503e-10	0.999	0.983	0.032019	0.47854	0.046073	0.12323	0.086554
rs61818914	1	196810137	G/T	0.29211	0.51535	0.078778	1.8664e-10	0.561	1.7e-187	2.9146e-07	0.0035067	4.531e-12	2.7696e-25	1.1473e-05
rs72734303	1	196598260	G/A	0.14964	0.63968	0.097801	1.8797e-10	0.94	0.00725	0.0029521	0.37632	0.9621	0.55381	0.0044072
rs141731635	1	196773346	T/C	0.40478	0.47833	0.073357	2.1219e-10	0.525	1.17e-281	6.5084e-08	0.6441	3.4939e-14	2.4027e-20	1.275e-05
rs200254821	1	196733217	TA/T	0.13689	-0.71189	0.10929	2.2099e-10	0.413	7.08e-213	0.0885	6.3679e-35	0.50415	0.28662	0.0030958
rs116397204	1	196852518	T/C	0.036942	1.1913	0.18507	3.5002e-10	1.109	0.0498	0.00022799	0.69438	0.059893	0.52331	0.23732
rs142340285	1	196789482	T/C	0.015608	2.2498	0.35002	3.7044e-10	0.927	0.413	0.0081662	0.026732	0.20045	0.11456	0.40952
rs116272947	1	196636878	T/C	0.031517	1.2203	0.19109	4.7463e-10	1.028	0.602	0.0020246	0.45289	0.06285	0.23005	0.2695
rs422964	1	196773026	A/G	0.40849	0.46795	0.073846	6.3396e-10	0.515	4.9e-297	1.0275e-07	0.57349	2.875e-14	8.9299e-21	1.5551e-05
rs79251424	1	196782416	A/G	0.038505	1.0956	0.17434	8.6204e-10	1.232	9.11e-06	0.0059307	0.12998	0.19682	0.016291	0.22167
rs200336043	1	196765518	A/AG	0.40663	0.45979	0.073268	9.0886e-10	0.519	3.24e-292	1.2041e-07	0.6231	2.36e-14	1.3793e-19	3.5562e-05
rs502060	1	196803628	C/T	0.4089	0.45789	0.073199	1.0223e-09	0.529	7.24e-275	6.1052e-07	0.79609	7.4113e-15	2.3405e-20	4.0281e-05
rs7519281	1	196772577	G/A	0.41069	0.45904	0.073569	1.121e-09	0.514	7.59e-299	1.7704e-07	0.58374	2.0662e-14	1.6166e-20	1.6474e-05
rs408382	1	196791298	T/G	0.34767	0.4805	0.077256	1.2594e-09	0.564	1.12e-204	2.5508e-06	0.8564	1.9101e-08	2.2376e-20	0.00024483
rs448757	1	196776407	G/A	0.40405	0.46003	0.074289	1.4741e-09	0.509	3.89e-302	2.1987e-07	0.50247	1.7261e-14	4.1761e-20	4.4788e-05
rs146862558	1	196683831	A/G	0.27221	-0.49487	0.080667	2.0573e-09	0.381	3.39E-495	0.0051935	1.2504e-09	6.5205e-17	6.8045e-09	0.60453
rs800238	1	196729645	A/G	0.4013	0.43793	0.072341	3.2674e-09	0.506	7.94E-321	2.1432e-08	0.55357	6.8311e-14	4.1613e-19	4.7617e-05
rs400344	1	196757392	C/T	0.39786	0.45289	0.074814	3.2702e-09	0.504	1.48e-301	6.7614e-08	0.27448	3.9199e-13	7.9679e-19	0.00020828
rs474300	1	196730957	A/C	0.40145	0.43742	0.07237	3.4498e-09	0.505	4.27E-322	2.1427e-08	0.54846	6.5254e-14	4.1543e-19	4.7727e-05
rs200164835	1	196955498	CTT/C	0.119	0.66167	0.11048	4.7186e-09	0.723	2.95e-31	0.00011443	0.018653	0.45288	0.0058482	0.0044148
rs12402465	1	197167465	C/T	0.24888	0.47304	0.079336	5.4729e-09	1.06	0.00241	0.0033073	5.4867e-05	0.29846	0.85696	0.0029762
rs1337169	1	197310096	T/C	0.32434	0.44045	0.073918	5.5935e-09	0.833	1.01e-25	6.3618e-06	4.3837e-06	0.022194	0.29361	0.001134
rs80003882	1	196789636	T/G	0.34967	0.46716	0.078843	6.7451e-09	0.548	1.95e-223	9.3709e-06	0.90694	5.6883e-09	2.5791e-22	0.00080932
rs415471	1	196788338	G/A	0.36144	0.4435	0.075318	8.2862e-09	0.558	1.7e-220	2.2236e-06	0.89429	1.9403e-10	8.8145e-24	0.00018431
rs377628	1	196786445	T/A	0.36044	0.44293	0.075274	8.482e-09	0.559	2.57e-219	2.1947e-06	0.86496	1.7735e-10	8.8238e-24	0.00017118
rs142061136	1	196785270	G/A	0.36008	0.44348	0.075375	8.5089e-09	0.558	5.62e-219	2.1949e-06	0.84237	1.8895e-10	9.548e-24	0.00017154
rs436719	1	196787744	T/G	0.36056	0.4423	0.075191	8.5685e-09	0.558	3.63e-220	2.2355e-06	0.89114	1.8011e-10	9.2355e-24	0.00017485
rs61818876	1	196789744	A/G	0.36155	0.44292	0.075344	8.7486e-09	0.557	2.95e-221	2.2877e-06	0.90054	1.9137e-10	8.7722e-24	0.00018393
rs138801472	1	196785194	T/C	0.36014	0.44287	0.075353	8.8149e-09	0.558	4.57e-220	2.1644e-06	0.8461	1.776e-10	8.9822e-24	0.0001698
rs139524056	1	196784094	G/C	0.35959	0.44855	0.07642	9.1969e-09	0.549	3.02e-228	1.5374e-06	0.87697	1.933e-10	2.6166e-24	0.00018213
rs414628	1	196801078	A/T	0.36067	0.43799	0.074626	9.2209e-09	0.565	1.82e-213	1.9429e-06	0.88673	1.0934e-10	5.4229e-24	0.00016257
rs441607	1	196786875	A/G	0.35853	0.44314	0.07555	9.4045e-09	0.556	1.7e-220	3.0884e-06	0.88827	1.7266e-10	9.5818e-24	0.00017959
rs390679	1	196801190	C/A	0.3609	0.43719	0.074664	9.9503e-09	0.565	2.14e-214	2.086e-06	0.88152	1.017e-10	8.4307e-24	0.00016573
rs364455	1	196803555	G/T	0.36144	0.43712	0.07468	1.007e-08	0.565	5.5e-214	2.0718e-06	0.90384	1.2251e-10	7.0106e-24	0.00019071
rs459285	1	196802995	C/T	0.36146	0.43711	0.074681	1.0083e-08	0.565	5.01e-214	2.0678e-06	0.90374	1.2204e-10	6.9528e-24	0.00019039
rs1738734	1	196797633	T/G	0.36083	0.43791	0.074829	1.0127e-08	0.566	3.39e-212	2.1325e-06	0.85513	1.3121e-10	5.5565e-24	0.00017939
rs378209	1	196798179	G/A	0.36146	0.4381	0.074898	1.0295e-08	0.562	1.51e-216	2.0359e-06	0.87596	1.2226e-10	6.2405e-24	0.00018849
rs678400	1	196797044	T/C	0.36136	0.43865	0.075036	1.049e-08	0.561	1.95e-217	2.0342e-06	0.8553	1.227e-10	5.8932e-24	0.00018723
rs437504	1	196795741	C/T	0.36135	0.43864	0.07504	1.0511e-08	0.561	1.78e-217	2.0323e-06	0.85459	1.2262e-10	5.861e-24	0.0001869
rs60527232	1	196793153	AG/A	0.36064	0.43945	0.075196	1.0598e-08	0.561	2.24e-216	2.1902e-06	0.87389	1.2782e-10	6.2963e-24	0.00018627
rs409582	1	196749779	G/T	0.41124	0.42857	0.073356	1.0699e-08	0.505	1E-319	1.6546e-07	0.3017	1.295e-14	3.8319e-20	5.6571e-05
rs10801565	1	196786011	T/C	0.36294	0.44105	0.075648	1.1429e-08	0.554	1.7e-224	2.3201e-06	0.84806	2.1181e-10	1.2484e-23	0.00016863
rs454834	1	196744599	C/T	0.41109	0.42674	0.073227	1.16e-08	0.505	1.7E-320	1.5718e-07	0.30837	1.2938e-14	4.2468e-20	5.4253e-05
rs442411	1	196786300	A/G	0.36202	0.44017	0.075546	1.1678e-08	0.553	8.51e-225	2.4534e-06	0.8804	1.8216e-10	6.1972e-24	0.00017208
rs61818875	1	196788371	C/T	0.36312	0.44008	0.075562	1.1825e-08	0.552	4.79e-227	2.4472e-06	0.91375	1.8709e-10	5.7298e-24	0.00018381
rs437744	1	196787112	A/G	0.36215	0.43927	0.075442	1.1922e-08	0.554	2.45e-225	2.4829e-06	0.90674	1.7397e-10	5.9567e-24	0.00017332
rs376660	1	196786667	G/A	0.36219	0.43946	0.075473	1.1923e-08	0.554	2.04e-225	2.4339e-06	0.89619	1.7111e-10	5.8671e-24	0.00017112
rs59666733	1	196786604	GA/G	0.36212	0.43959	0.075521	1.2054e-08	0.553	7.08e-226	2.4222e-06	0.88435	1.7141e-10	5.7486e-24	0.00017034
rs395998	1	196739837	C/T	0.41098	0.42352	0.072954	1.3121e-08	0.505	4.07E-322	1.4119e-07	0.32163	1.2819e-14	5.1376e-20	4.9605e-05
rs441614	1	196786861	A/G	0.3602	0.43971	0.0758	1.3444e-08	0.551	4.37e-227	3.4119e-06	0.90799	1.6627e-10	6.2427e-24	0.00017886
rs510755	1	196739246	G/T	0.41073	0.42303	0.072926	1.3446e-08	0.506	3.72E-322	1.3984e-07	0.32173	1.228e-14	5.0335e-20	4.966e-05
rs366947	1	196787147	G/A	0.36301	0.43845	0.075584	1.345e-08	0.552	5.89e-228	2.4671e-06	0.91949	1.728e-10	6.5636e-24	0.00017736
rs142014574	1	196785448	C/T	0.36273	0.4393	0.075753	1.3572e-08	0.551	3.98e-228	2.4026e-06	0.87237	1.8202e-10	6.5259e-24	0.00017424
rs114160415	1	196785390	C/T	0.36274	0.43929	0.075753	1.3582e-08	0.551	3.98e-228	2.4043e-06	0.87226	1.8243e-10	6.5306e-24	0.00017427
rs10494747	1	197163928	A/T	0.31812	0.43974	0.075903	1.3999e-08	1.151	2.29e-14	0.0037962	1.5563e-05	0.10783	3.7556e-10	1.3545e-05
rs10754218	1	197165014	G/A	0.31811	0.4395	0.075892	1.4187e-08	1.151	2.49e-14	0.0038084	1.5644e-05	0.10798	3.7557e-10	1.368e-05
rs399507	1	196796184	G/A	0.36425	0.43541	0.075219	1.4389e-08	0.556	1.58e-223	2.5277e-06	0.8523	1.2268e-10	6.7115e-24	0.00024136
rs406777	1	196791916	A/G	0.36377	0.43684	0.07547	1.4409e-08	0.556	3.47e-222	2.0854e-06	0.84987	1.309e-10	2.0972e-24	0.00019035
rs59586577	1	196802897	C/G	0.36308	0.43364	0.074934	1.451e-08	0.56	1.78e-220	2.2905e-06	0.92411	1.18e-10	4.5712e-24	0.00019082
rs401332	1	196801321	T/G	0.3632	0.43384	0.074995	1.468e-08	0.558	3.63e-222	2.2654e-06	0.91624	1.1923e-10	4.4222e-24	0.0001908
rs400642	1	196757258	C/T	0.4104	0.42596	0.073636	1.4694e-08	0.503	4.9E-319	2.457e-07	0.28515	1.0122e-14	2.5272e-20	6.7755e-05
rs436234	1	196797845	A/T	0.36309	0.43471	0.07515	1.4703e-08	0.557	5.13e-223	2.2683e-06	0.89548	1.2017e-10	4.1366e-24	0.00018915
rs370542	1	196798012	A/T	0.36306	0.43469	0.075148	1.471e-08	0.557	5.13e-223	2.26e-06	0.8952	1.1987e-10	4.1344e-24	0.00018916
rs408519	1	196799433	C/T	0.3631	0.43462	0.075138	1.4726e-08	0.557	5.62e-223	2.2653e-06	0.89673	1.1956e-10	4.1405e-24	0.00018863
rs141655345	1	196795603	AT/A	0.36303	0.43522	0.075284	1.4986e-08	0.556	5.62e-224	2.2314e-06	0.87303	1.1908e-10	3.8444e-24	0.00018574
rs417843	1	196796526	A/G	0.36303	0.43519	0.075278	1.499e-08	0.556	6.46e-224	2.2358e-06	0.8739	1.1894e-10	3.8592e-24	0.00018657
rs424925	1	196795761	C/G	0.36302	0.4352	0.075282	1.5003e-08	0.556	6.17e-224	2.2349e-06	0.87325	1.1885e-10	3.8711e-24	0.00018629
rs407900	1	196795519	G/A	0.36302	0.43521	0.075284	1.5004e-08	0.556	5.62e-224	2.2304e-06	0.87272	1.1868e-10	3.8533e-24	0.00018601
rs424722	1	196795849	A/G	0.36302	0.43519	0.075282	1.5009e-08	0.556	6.17e-224	2.2333e-06	0.87323	1.1881e-10	3.8618e-24	0.00018622
rs432234	1	196796361	C/T	0.36303	0.43518	0.075281	1.501e-08	0.556	6.46e-224	2.2375e-06	0.87378	1.1865e-10	3.8582e-24	0.00018652
rs397093	1	196793003	C/G	0.36299	0.43529	0.075301	1.5016e-08	0.555	4.57e-224	2.2353e-06	0.87008	1.1919e-10	3.8045e-24	0.00018596
rs425737	1	196793209	T/C	0.36299	0.43529	0.0753	1.5016e-08	0.555	4.79e-224	2.2349e-06	0.87021	1.1916e-10	3.8133e-24	0.0001859
rs409549	1	196794909	G/C	0.36302	0.43521	0.075288	1.5024e-08	0.555	4.17e-224	2.2335e-06	0.87271	1.189e-10	3.8461e-24	0.00018579
rs11808491	1	196793863	C/T	0.36301	0.43524	0.075293	1.5029e-08	0.555	3.8e-224	2.2386e-06	0.87162	1.1931e-10	3.8493e-24	0.00018616
rs424108	1	196793578	G/A	0.36301	0.43524	0.075295	1.5036e-08	0.555	3.63e-224	2.2394e-06	0.87155	1.1952e-10	3.8433e-24	0.00018621
rs35015056	1	196793395	A/AT	0.363	0.43526	0.075298	1.5037e-08	0.555	4.79e-224	2.2355e-06	0.87082	1.1933e-10	3.8134e-24	0.00018582
rs408442	1	196795291	G/A	0.36302	0.43519	0.075285	1.5037e-08	0.556	5.62e-224	2.2298e-06	0.87311	1.1882e-10	3.8609e-24	0.00018612
rs442759	1	196794519	C/T	0.36301	0.43521	0.075291	1.5043e-08	0.555	3.98e-224	2.2396e-06	0.87225	1.1899e-10	3.833e-24	0.00018576
rs387547	1	196791118	G/A	0.36434	0.43667	0.075545	1.5059e-08	0.554	2.24e-225	2.5358e-06	0.85718	1.5484e-10	7.1785e-24	0.00020916
rs416873	1	196792208	C/T	0.36294	0.4355	0.07536	1.5172e-08	0.555	1.51e-224	2.2341e-06	0.8597	1.1949e-10	3.7226e-24	0.00018528
rs407304	1	196791711	A/G	0.36293	0.43552	0.075365	1.5175e-08	0.555	1.45e-224	2.2292e-06	0.85896	1.1966e-10	3.6991e-24	0.00018536
rs423812	1	196791542	C/T	0.36285	0.43551	0.075366	1.5197e-08	0.555	2.04e-224	2.2303e-06	0.85847	1.1959e-10	3.7683e-24	0.00018616
rs150609676	1	196791587	A/AT	0.36289	0.43548	0.075365	1.5217e-08	0.555	1.62e-224	2.2338e-06	0.8592	1.1925e-10	3.7304e-24	0.00018553
rs387475	1	196791182	G/A	0.36289	0.43548	0.075369	1.5239e-08	0.555	1.7e-224	2.2328e-06	0.85861	1.1973e-10	3.718e-24	0.00018591
rs425757	1	196797238	C/T	0.30167	0.49448	0.085646	1.5621e-08	0.54	4.17e-189	7.1332e-05	0.58708	1.7304e-07	1.0244e-17	0.0031044
rs66802316	1	196811396	T/A	0.36275	-0.43079	0.074673	1.6009e-08	1.78	3.47e-219	2.297e-06	0.95624	1.0686e-10	6.3209e-24	0.00018625
rs677961	1	196797123	C/T	0.36287	0.43419	0.075324	1.643e-08	0.555	1.05e-223	2.2841e-06	0.87765	1.1359e-10	3.8454e-24	0.00018716
rs664767	1	197280295	A/C	0.33823	0.42283	0.073359	1.6465e-08	0.819	4.49e-31	6.5575e-06	6.3864e-05	0.0048028	0.69154	0.00010365
rs423907	1	196787063	G/T	0.33839	0.44977	0.078219	1.7752e-08	0.541	4.9e-227	2.4884e-06	0.61145	1.8038e-10	2.775e-23	0.0008822
rs570845	1	197292749	T/A	0.33654	0.41977	0.073156	1.8962e-08	0.822	3.4e-30	8.1181e-06	4.9267e-05	0.0058466	0.64952	0.00011118
rs1764788	1	197291306	A/G	0.33654	0.41977	0.073156	1.8962e-08	0.822	3.43e-30	8.1181e-06	4.9267e-05	0.0058466	0.64952	0.00011118
rs675699	1	197293606	G/A	0.33654	0.41977	0.073156	1.8969e-08	0.821	3.28e-30	8.1208e-06	4.9263e-05	0.0058463	0.64951	0.00011116
rs1764624	1	197288476	T/C	0.33655	0.41977	0.073157	1.8971e-08	0.822	3.58e-30	8.1091e-06	4.9295e-05	0.00585	0.64949	0.00011125
rs1764623	1	197288308	G/T	0.33654	0.41976	0.073156	1.8973e-08	0.821	3.49e-30	8.1164e-06	4.9304e-05	0.0058519	0.64944	0.00011117
rs1415214	1	197283185	C/T	0.33654	0.41976	0.073157	1.8988e-08	0.822	3.94e-30	8.1125e-06	4.9323e-05	0.005851	0.64954	0.0001112
rs1764622	1	197282079	T/C	0.33655	0.41976	0.073157	1.8994e-08	0.822	4.03e-30	8.1115e-06	4.933e-05	0.0058537	0.64945	0.00011122
rs1764791	1	197281954	T/A	0.33655	0.41976	0.073157	1.8994e-08	0.822	4.05e-30	8.1115e-06	4.933e-05	0.0058537	0.64945	0.00011122
rs1764792	1	197281941	A/G	0.33654	0.41975	0.073157	1.9e-08	0.822	4.05e-30	8.1142e-06	4.9326e-05	0.0058534	0.64945	0.0001112
rs572447	1	197285416	A/G	0.33654	0.41975	0.073157	1.9002e-08	0.822	3.73e-30	8.1179e-06	4.9315e-05	0.0058504	0.64954	0.00011116
rs658409	1	197266587	A/T	0.33655	0.41974	0.073157	1.9011e-08	0.822	6.24e-30	8.1072e-06	4.9346e-05	0.0058612	0.64928	0.00011127
rs482526	1	197268763	A/C	0.33655	0.41974	0.073157	1.9013e-08	0.822	5.45e-30	8.1109e-06	4.9335e-05	0.0058582	0.64937	0.00011122
rs554009	1	197294699	C/T	0.33652	0.41953	0.073183	1.9531e-08	0.822	4.29e-30	8.2304e-06	4.8603e-05	0.0057591	0.65356	0.00010921
rs2786115	1	197302690	A/G	0.33543	0.42169	0.073664	2.0422e-08	0.824	5.15e-29	1.1379e-05	3.4739e-05	0.006065	0.71766	0.00011171
rs2821131	1	197302402	T/G	0.33567	0.42147	0.073641	2.0549e-08	0.825	5.4e-29	1.116e-05	3.6301e-05	0.0059813	0.72084	0.00010894
rs550098	1	197297408	A/G	0.33645	0.41874	0.073251	2.1327e-08	0.823	9.44e-30	8.5905e-06	4.6728e-05	0.0055258	0.66503	0.00010397
rs580067	1	197298373	T/C	0.3364	0.41857	0.073278	2.1838e-08	0.822	5.98e-30	8.731e-06	4.6149e-05	0.0054732	0.66895	0.00010282
rs643025	1	197298860	C/G	0.33642	0.41827	0.073281	2.2357e-08	0.823	1.51e-29	8.7924e-06	4.5858e-05	0.0054134	0.67088	0.00010146
rs1615444	1	197299315	C/T	0.33639	0.41817	0.073292	2.2641e-08	0.824	3.71e-29	8.8141e-06	4.5522e-05	0.0053783	0.67294	0.00010066
rs139124820	1	196905991	G/C	0.37739	0.38781	0.068039	2.3361e-08	0.575	6.46e-227	1.3198e-06	0.91618	1.7027e-09	7.1718e-19	4.1147e-06
rs374229	1	196786486	G/C	0.36455	0.43152	0.075727	2.3526e-08	0.547	1.78e-233	3.323e-06	0.94497	1.6017e-10	2.9284e-24	0.00020676
rs1764786	1	197300496	A/G	0.33635	0.41767	0.073319	2.376e-08	0.824	2.34e-29	9.0403e-06	4.4675e-05	0.005275	0.67908	9.8329e-05
rs452155	1	196804666	T/C	0.36024	0.42889	0.07549	2.5794e-08	0.551	2.14e-223	3.2984e-06	0.88418	1.5846e-10	4.0708e-24	0.00017503
rs445413	1	196740442	G/C	0.4141	0.41426	0.073089	2.7744e-08	0.508	1.86E-316	3.3006e-07	0.34394	3.607e-14	6.0378e-20	6.4227e-05
rs605082	1	196801917	C/T	0.36544	0.4258	0.075132	2.7819e-08	0.554	4.57e-228	3.142e-06	0.98283	1.1103e-10	2.3202e-24	0.00023154
rs450340	1	196787067	T/C	0.36238	0.43151	0.076141	2.7854e-08	0.547	2.14e-232	3.1881e-06	0.97179	1.7605e-10	1.8227e-24	0.00017649
rs440335	1	196804260	G/A	0.36579	0.42501	0.075012	2.8056e-08	0.554	3.31e-228	3.1669e-06	0.99925	1.1183e-10	2.531e-24	0.00023856
rs413979	1	196801612	G/A	0.36554	0.42599	0.075203	2.8269e-08	0.552	1.15e-229	3.1282e-06	0.97573	1.1081e-10	2.257e-24	0.00023073
rs4230	1	196801042	G/T	0.36554	0.42596	0.075208	2.8383e-08	0.552	8.13e-230	3.1206e-06	0.97571	1.1074e-10	2.2429e-24	0.00023073
1:196794449:G	1	196794449	G/GT	0.36537	0.42742	0.075505	2.8831e-08	0.549	9.55e-232	3.1022e-06	0.93221	1.1172e-10	1.9478e-24	0.00022632
rs438781	1	196796240	T/A	0.3654	0.42729	0.075488	2.889e-08	0.55	1.62e-231	3.0893e-06	0.93381	1.1107e-10	1.9418e-24	0.00022592
rs416726	1	196794426	G/C	0.36538	0.42733	0.075498	2.8936e-08	0.549	1e-231	3.0939e-06	0.93173	1.1139e-10	1.953e-24	0.00022657
rs409253	1	196795014	G/A	0.36539	0.42729	0.075495	2.8972e-08	0.549	1.1e-231	3.0931e-06	0.9328	1.1097e-10	1.9435e-24	0.00022634
rs452360	1	196804333	T/C	0.36529	0.42434	0.074984	2.9091e-08	0.555	2.88e-227	2.6997e-06	0.99509	9.6997e-11	3.0879e-24	0.00023497
rs385537	1	196791760	G/A	0.36533	0.42753	0.075567	2.9337e-08	0.549	3.8e-232	3.0734e-06	0.9186	1.1075e-10	1.8776e-24	0.00022461
rs2786111	1	197306099	C/T	0.33702	0.41668	0.073692	2.9865e-08	0.827	2.1e-28	5.8689e-06	2.5348e-05	0.005393	0.75412	0.0001596
rs2786108	1	197309603	T/C	0.33737	0.41809	0.073949	2.9954e-08	0.827	5.08e-28	5.6878e-06	2.3992e-05	0.005338	0.73392	0.00016979
rs2821127	1	197309594	G/T	0.33737	0.41804	0.073943	2.9998e-08	0.827	4.99e-28	5.699e-06	2.4047e-05	0.0053365	0.73375	0.00016973
rs2786110	1	197307120	C/T	0.33693	0.41697	0.073759	3.0038e-08	0.827	2.44e-28	5.8514e-06	2.551e-05	0.0054196	0.75318	0.00016113
rs2786112	1	197305270	A/T	0.33694	0.41653	0.073718	3.0507e-08	0.825	6.28e-29	5.88e-06	2.5953e-05	0.0052843	0.75587	0.00015287
rs2786113	1	197304081	T/G	0.33669	0.41611	0.073767	3.2101e-08	0.826	1.32e-28	5.9278e-06	2.6336e-05	0.0050809	0.75316	0.00014241
rs6693594	1	196495566	C/A	0.23411	0.45755	0.081241	3.3663e-08	0.897	5e-08	1.0051e-06	0.97172	0.74084	0.93605	0.033393
rs1764625	1	197299000	A/T	0.33398	0.41497	0.07373	3.4363e-08	0.826	6.03e-28	8.8167e-06	9.8308e-05	0.0061823	0.70479	0.00013629
rs427939	1	196759849	A/G	0.40986	0.41661	0.074052	3.4774e-08	0.502	2.88E-322	5.874e-07	0.24673	1.6625e-15	3.3686e-20	5.8647e-05
rs2184850	1	197280358	C/T	0.43423	0.38747	0.06894	3.5836e-08	0.842	3.55e-25	5.1455e-05	0.0073438	2.5988e-05	0.0010473	2.668e-07
rs6681381	1	197162563	A/C	0.31924	0.42806	0.076214	3.6564e-08	1.152	1.61e-14	0.0030755	2.268e-05	0.097375	1.3989e-09	1.1965e-05
rs476325	1	196770374	C/T	0.1063	0.78793	0.14033	3.6895e-08	0.728	5.11e-19	0.003129	0.14527	0.42082	0.21925	0.042244
rs476286	1	196770386	G/C	0.10624	0.78757	0.14031	3.7281e-08	0.728	4.61e-19	0.0031173	0.14386	0.41731	0.21641	0.042035
rs1337005	1	197265641	C/T	0.43389	0.38595	0.068889	3.9435e-08	0.842	2.29e-25	4.8411e-05	0.0075177	2.8114e-05	0.0010225	2.8297e-07
rs4915208	1	197267532	C/A	0.43389	0.38595	0.068889	3.9435e-08	0.843	5.5e-25	4.8411e-05	0.0075177	2.8114e-05	0.0010225	2.8297e-07
rs568178	1	196754908	T/C	0.39561	0.4152	0.074248	4.17e-08	0.501	4.47E-317	3.9394e-07	0.34514	5.3651e-15	5.6499e-20	4.7017e-05
rs11656166	17	14986853	G/T	0.1326	-0.61662	0.11028	4.1864e-08	0.982	0.543	0.16608	5.951e-07	0.40033	0.75266	0.44842
rs12042924	1	197297417	T/C	0.43719	0.38301	0.06859	4.353e-08	0.84	6.65e-26	5.2998e-05	0.0057597	5.1319e-05	0.0023097	5.2363e-07
rs9427915	1	196786069	A/G	0.35887	0.42578	0.07636	4.5434e-08	0.548	1.86e-228	3.507e-06	0.8927	2.0382e-10	1.057e-23	0.00021975
rs431088	1	196791602	T/G	0.36121	0.42047	0.075449	4.6184e-08	0.554	1.95e-225	1.7573e-06	0.92736	9.9102e-11	4.7854e-23	0.00018525
MAF=Minor allele frequency
^Chromosomal position is based on NCBI RefSeq hg19
#Effect
*Extracted from the results of the GWAS on AMD from the IAMDGC (Fritsche et al., 2015)
Association analysis of FHR-3 levels with genetic variants was performed using the q.lm function of EPACTS and adjusted for age, sex, measuring batch, sampling cohort and AMD status. The resulting betas reflect the allele effect on log-transformed +1 and standardized protein levels. For these genome-wide significant variants, P-value for the association with FH and other FHR proteins was extracte…

## Sheet: ST10
ST 10. Genome-wide associated variants of a GWAS on FHR-4A levels
Variant	Chromosome	Position^	Major/minor allele#	MAF	B	SE	P-value	OR association with AMD*	P-value association with AMD*	P-value association with FH levels	P-value association with total FHR-1 levels	P-value association with total FHR-2 levels	P-value association with FHR-3 levels	P-value association with FHR-5 levels
rs56994749	1	196813692	T/A	0.32945	0.77016	0.068054	6.1104e-26	1.577	1.12e-135	1.7846e-09	0.00021495	1.3593e-09	1.5631e-17	1.2712e-06
rs61818924	1	196815374	T/A	0.31514	0.78084	0.069336	9.8368e-26	1.584	1.38e-134	1.0941e-09	4.8398e-05	7.7528e-10	1.2381e-17	3.9423e-06
rs61818925	1	196815450	T/G	0.34377	0.78264	0.069801	1.5012e-25	1.661	6.03e-165	4.0646e-08	0.030332	1.2862e-10	1.2174e-12	3.4818e-05
rs503002	1	196820287	A/G	0.30342	0.76618	0.068341	1.519e-25	1.553	1.62e-125	3.1378e-09	5.6668e-05	4.6929e-10	1.5991e-18	2.4628e-06
rs61818914	1	196810137	G/T	0.29211	-0.8236	0.073924	2.7696e-25	0.561	1.7e-187	2.9146e-07	0.0035067	4.531e-12	1.8664e-10	1.1473e-05
rs411185	1	196800073	T/C	0.34807	-0.79939	0.072213	5.0972e-25	0.544	5.13e-229	1.1584e-05	0.93548	4.1553e-11	5.391e-07	0.00040089
rs12142766	1	196821817	G/A	0.30833	0.7475	0.067598	5.6384e-25	1.52	1.1e-117	7.3148e-10	1.7598e-05	8.566e-10	2.822e-20	1.9012e-06
rs10737681	1	196820806	T/G	0.30821	0.74765	0.067613	5.6497e-25	1.521	9.12e-118	7.3519e-10	1.7525e-05	8.5546e-10	2.8431e-20	1.9112e-06
rs28369298	1	196797493	T/C	0.33818	-0.81123	0.07342	6.0788e-25	0.539	8.13e-230	2.9132e-05	0.80718	4.3935e-12	2.644e-06	0.00077978
rs12120616	1	196821866	C/T	0.30954	0.74807	0.067705	6.095e-25	1.522	2.75e-118	7.2192e-10	2.0092e-05	5.5337e-10	1.8088e-20	1.9249e-06
rs199902343	1	196821865	AC/A	0.30955	0.74807	0.067706	6.0968e-25	1.522	2.63e-118	7.2244e-10	2.0112e-05	5.5327e-10	1.8119e-20	1.9244e-06
rs145478311	1	196784085	C/A	0.34564	-0.80458	0.072852	6.3575e-25	0.541	1.86e-230	3.1997e-07	0.91794	7.1477e-12	5.0189e-07	0.00016835
rs113988961	1	196814779	T/C	0.31147	0.77361	0.070064	6.49e-25	1.619	1.17e-146	6.4664e-10	4.4428e-05	2.5032e-10	2.026e-18	6.8412e-06
rs200511029	1	196903936	G/GT	0.17848	-0.90453	0.081955	6.7488e-25	0.538	2e-189	0.34972	0.683	1.143e-27	0.38668	2.8019e-05
rs71524421	1	196815708	C/G	0.3248	0.79054	0.071718	7.6031e-25	1.668	1.58e-158	3.4501e-08	0.014958	1.106e-11	3.0627e-11	4.156e-05
rs4915318	1	196897088	C/A	0.17864	-0.90134	0.081931	9.1442e-25	0.538	1.1e-189	0.35716	0.66266	4.6743e-27	0.41783	3.5225e-05
rs403802	1	196800103	G/A	0.34574	-0.79442	0.072273	9.9081e-25	0.55	1.45e-221	8.3545e-06	0.99791	4.3957e-11	2.8703e-07	0.00032856
rs367626	1	196800120	G/A	0.34555	-0.79432	0.072283	1.0154e-24	0.55	3.47e-221	8.3611e-06	0.99684	4.4299e-11	2.8892e-07	0.00033539
rs10737683	1	196894829	G/A	0.17861	-0.90109	0.08203	1.0505e-24	0.538	8.51e-190	0.36038	0.65155	5.3819e-27	0.4231	3.6231e-05
rs398848	1	196792468	T/G	0.35751	-0.78558	0.071559	1.1138e-24	0.549	1.38e-227	6.3924e-06	0.90373	2.3453e-11	8.2685e-08	0.00012645
rs432007	1	196792464	A/C	0.35751	-0.78558	0.071559	1.114e-24	0.549	1.32e-227	6.3923e-06	0.90365	2.3461e-11	8.269e-08	0.00012641
rs10922147	1	196877689	C/G	0.17897	-0.8994	0.082003	1.214e-24	0.538	3.89e-190	0.36308	0.6305	8.9518e-27	0.42671	4.0677e-05
rs4915559	1	196886770	T/C	0.17905	-0.89857	0.081957	1.256e-24	0.538	5.37e-190	0.3636	0.63084	8.4286e-27	0.42871	3.9615e-05
rs6658594	1	196818057	C/T	0.26159	0.82261	0.075029	1.2568e-24	1.683	1.26e-148	7.1726e-06	0.0078153	3.791e-14	6.139e-08	4.0757e-06
rs400811	1	196818554	G/A	0.26162	0.82244	0.075022	1.2699e-24	1.683	1.45e-148	7.1775e-06	0.007852	3.7906e-14	6.1316e-08	4.0619e-06
rs10801580	1	196885685	T/C	0.17903	-0.89851	0.081975	1.29e-24	0.538	7.08e-190	0.36389	0.6291	8.5859e-27	0.42957	3.9889e-05
rs1754448	1	196819109	A/G	0.33011	0.74299	0.067819	1.3487e-24	1.607	3.98e-150	4.5076e-08	0.031537	1.328e-10	2.4177e-14	1.0613e-05
rs12140116	1	196821869	T/C	0.31948	0.74462	0.068025	1.4597e-24	1.541	4.57e-124	1.799e-09	2.8333e-05	2.1079e-09	1.0397e-20	1.6106e-06
rs72485110	1	196808878	G/T	0.26072	-0.8309	0.076005	1.6439e-24	0.581	8.91e-159	1.5399e-05	0.0049874	2.932e-14	2.756e-07	5.4681e-06
rs4915363	1	196905205	T/C	0.17747	-0.89818	0.082221	1.7634e-24	0.535	4.27e-192	0.33078	0.68804	5.1346e-28	0.39699	3.5558e-05
rs450340	1	196787067	T/C	0.36238	-0.77436	0.070912	1.8227e-24	0.547	2.14e-232	3.1881e-06	0.97179	1.7605e-10	2.7854e-08	0.00017649
rs385537	1	196791760	G/A	0.36533	-0.76824	0.070374	1.8776e-24	0.549	3.8e-232	3.0734e-06	0.9186	1.1075e-10	2.9337e-08	0.00022461
rs438781	1	196796240	T/A	0.3654	-0.76725	0.070309	1.9418e-24	0.55	1.62e-231	3.0893e-06	0.93381	1.1107e-10	2.889e-08	0.00022592
rs409253	1	196795014	G/A	0.36539	-0.76731	0.070315	1.9435e-24	0.549	1.1e-231	3.0931e-06	0.9328	1.1097e-10	2.8972e-08	0.00022634
1:196794449:G	1	196794449	G/GT	0.36537	-0.76741	0.070326	1.9478e-24	0.549	9.55e-232	3.1022e-06	0.93221	1.1172e-10	2.8831e-08	0.00022632
rs416726	1	196794426	G/C	0.36538	-0.76732	0.07032	1.953e-24	0.549	1e-231	3.0939e-06	0.93173	1.1139e-10	2.8936e-08	0.00022657
rs406777	1	196791916	A/G	0.36377	-0.76788	0.070425	2.0972e-24	0.556	3.47e-222	2.0854e-06	0.84987	1.309e-10	1.4409e-08	0.00019035
rs4230	1	196801042	G/T	0.36554	-0.76352	0.070077	2.2429e-24	0.552	8.13e-230	3.1206e-06	0.97571	1.1074e-10	2.8383e-08	0.00023073
rs413979	1	196801612	G/A	0.36554	-0.76344	0.070074	2.257e-24	0.552	1.15e-229	3.1282e-06	0.97573	1.1081e-10	2.8269e-08	0.00023073
rs605082	1	196801917	C/T	0.36544	-0.76257	0.070015	2.3202e-24	0.554	4.57e-228	3.142e-06	0.98283	1.1103e-10	2.7819e-08	0.00023154
rs440335	1	196804260	G/A	0.36579	-0.76079	0.069917	2.531e-24	0.554	3.31e-228	3.1669e-06	0.99925	1.1183e-10	2.8056e-08	0.00023856
rs450200	1	196804816	T/C	0.34258	-0.77539	0.071261	2.5376e-24	0.561	2.57e-213	7.1486e-06	0.88745	3.1494e-11	2.536e-07	0.00023645
rs139524056	1	196784094	G/C	0.35959	-0.77695	0.071429	2.6166e-24	0.549	3.02e-228	1.5374e-06	0.87697	1.933e-10	9.1969e-09	0.00018213
rs463499	1	196804800	A/C	0.34334	-0.77583	0.07139	2.8436e-24	0.559	7.76e-216	7.1266e-06	0.87564	3.1434e-11	2.8183e-07	0.00024123
rs374229	1	196786486	G/C	0.36455	-0.76742	0.070639	2.9284e-24	0.547	1.78e-233	3.323e-06	0.94497	1.6017e-10	2.3526e-08	0.00020676
rs452360	1	196804333	T/C	0.36529	-0.75916	0.069919	3.0879e-24	0.555	2.88e-227	2.6997e-06	0.99509	9.6997e-11	2.9091e-08	0.00023497
rs407304	1	196791711	A/G	0.36293	-0.76307	0.070417	3.6991e-24	0.555	1.45e-224	2.2292e-06	0.85896	1.1966e-10	1.5175e-08	0.00018536
rs387475	1	196791182	G/A	0.36289	-0.76307	0.070421	3.718e-24	0.555	1.7e-224	2.2328e-06	0.85861	1.1973e-10	1.5239e-08	0.00018591
rs416873	1	196792208	C/T	0.36294	-0.76298	0.070414	3.7226e-24	0.555	1.51e-224	2.2341e-06	0.8597	1.1949e-10	1.5172e-08	0.00018528
rs150609676	1	196791587	A/AT	0.36289	-0.76301	0.070418	3.7304e-24	0.555	1.62e-224	2.2338e-06	0.8592	1.1925e-10	1.5217e-08	0.00018553
rs423812	1	196791542	C/T	0.36285	-0.76296	0.070421	3.7683e-24	0.555	2.04e-224	2.2303e-06	0.85847	1.1959e-10	1.5197e-08	0.00018616
rs397093	1	196793003	C/G	0.36299	-0.76226	0.070364	3.8045e-24	0.555	4.57e-224	2.2353e-06	0.87008	1.1919e-10	1.5016e-08	0.00018596
rs425737	1	196793209	T/C	0.36299	-0.76223	0.070364	3.8133e-24	0.555	4.79e-224	2.2349e-06	0.87021	1.1916e-10	1.5016e-08	0.0001859
rs35015056	1	196793395	A/AT	0.363	-0.76221	0.070362	3.8134e-24	0.555	4.79e-224	2.2355e-06	0.87082	1.1933e-10	1.5037e-08	0.00018582
rs442759	1	196794519	C/T	0.36301	-0.7621	0.070356	3.833e-24	0.555	3.98e-224	2.2396e-06	0.87225	1.1899e-10	1.5043e-08	0.00018576
rs424108	1	196793578	G/A	0.36301	-0.76213	0.070361	3.8433e-24	0.555	3.63e-224	2.2394e-06	0.87155	1.1952e-10	1.5036e-08	0.00018621
rs141655345	1	196795603	AT/A	0.36303	-0.76202	0.070351	3.8444e-24	0.556	5.62e-224	2.2314e-06	0.87303	1.1908e-10	1.4986e-08	0.00018574
rs677961	1	196797123	C/T	0.36287	-0.76226	0.070373	3.8454e-24	0.555	1.05e-223	2.2841e-06	0.87765	1.1359e-10	1.643e-08	0.00018716
rs409549	1	196794909	G/C	0.36302	-0.76206	0.070354	3.8461e-24	0.555	4.17e-224	2.2335e-06	0.87271	1.189e-10	1.5024e-08	0.00018579
rs11808491	1	196793863	C/T	0.36301	-0.76211	0.070359	3.8493e-24	0.555	3.8e-224	2.2386e-06	0.87162	1.1931e-10	1.5029e-08	0.00018616
rs407900	1	196795519	G/A	0.36302	-0.76201	0.070351	3.8533e-24	0.556	5.62e-224	2.2304e-06	0.87272	1.1868e-10	1.5004e-08	0.00018601
rs432234	1	196796361	C/T	0.36303	-0.76197	0.070348	3.8582e-24	0.556	6.46e-224	2.2375e-06	0.87378	1.1865e-10	1.501e-08	0.00018652
rs417843	1	196796526	A/G	0.36303	-0.76194	0.070346	3.8592e-24	0.556	6.46e-224	2.2358e-06	0.8739	1.1894e-10	1.499e-08	0.00018657
rs408442	1	196795291	G/A	0.36302	-0.762	0.070352	3.8609e-24	0.556	5.62e-224	2.2298e-06	0.87311	1.1882e-10	1.5037e-08	0.00018612
rs424722	1	196795849	A/G	0.36302	-0.76198	0.07035	3.8618e-24	0.556	6.17e-224	2.2333e-06	0.87323	1.1881e-10	1.5009e-08	0.00018622
rs424925	1	196795761	C/G	0.36302	-0.76196	0.07035	3.8711e-24	0.556	6.17e-224	2.2349e-06	0.87325	1.1885e-10	1.5003e-08	0.00018629
rs452155	1	196804666	T/C	0.36024	-0.76273	0.07046	4.0708e-24	0.551	2.14e-223	3.2984e-06	0.88418	1.5846e-10	2.5794e-08	0.00017503
rs370542	1	196798012	A/T	0.36306	-0.76022	0.07024	4.1344e-24	0.557	5.13e-223	2.26e-06	0.8952	1.1987e-10	1.471e-08	0.00018916
rs436234	1	196797845	A/T	0.36309	-0.76023	0.070241	4.1366e-24	0.557	5.13e-223	2.2683e-06	0.89548	1.2017e-10	1.4703e-08	0.00018915
rs408519	1	196799433	C/T	0.3631	-0.76011	0.070231	4.1405e-24	0.557	5.62e-223	2.2653e-06	0.89673	1.1956e-10	1.4726e-08	0.00018863
rs401332	1	196801321	T/G	0.3632	-0.75824	0.070109	4.4222e-24	0.558	3.63e-222	2.2654e-06	0.91624	1.1923e-10	1.468e-08	0.0001908
rs59586577	1	196802897	C/G	0.36308	-0.75743	0.070059	4.5712e-24	0.56	1.78e-220	2.2905e-06	0.92411	1.18e-10	1.451e-08	0.00019082
rs414628	1	196801078	A/T	0.36067	-0.75405	0.069878	5.4229e-24	0.565	1.82e-213	1.9429e-06	0.88673	1.0934e-10	9.2209e-09	0.00016257
rs1738734	1	196797633	T/G	0.36083	-0.75577	0.070056	5.5565e-24	0.566	3.39e-212	2.1325e-06	0.85513	1.3121e-10	1.0127e-08	0.00017939
rs61818875	1	196788371	C/T	0.36312	-0.76269	0.070721	5.7298e-24	0.552	4.79e-227	2.4472e-06	0.91375	1.8709e-10	1.1825e-08	0.00018381
rs59666733	1	196786604	GA/G	0.36212	-0.76222	0.070681	5.7486e-24	0.553	7.08e-226	2.4222e-06	0.88435	1.7141e-10	1.2054e-08	0.00017034
rs437504	1	196795741	C/T	0.36135	-0.75749	0.070257	5.861e-24	0.561	1.78e-217	2.0323e-06	0.85459	1.2262e-10	1.0511e-08	0.0001869
rs376660	1	196786667	G/A	0.36219	-0.76163	0.070641	5.8671e-24	0.554	2.04e-225	2.4339e-06	0.89619	1.7111e-10	1.1923e-08	0.00017112
rs678400	1	196797044	T/C	0.36136	-0.75742	0.070255	5.8932e-24	0.561	1.95e-217	2.0342e-06	0.8553	1.227e-10	1.049e-08	0.00018723
rs437744	1	196787112	A/G	0.36215	-0.76121	0.070614	5.9567e-24	0.554	2.45e-225	2.4829e-06	0.90674	1.7397e-10	1.1922e-08	0.00017332
rs442411	1	196786300	A/G	0.36202	-0.76205	0.070723	6.1972e-24	0.553	8.51e-225	2.4534e-06	0.8804	1.8216e-10	1.1678e-08	0.00017208
rs378209	1	196798179	G/A	0.36146	-0.75569	0.070138	6.2405e-24	0.562	1.51e-216	2.0359e-06	0.87596	1.2226e-10	1.0295e-08	0.00018849
rs441614	1	196786861	A/G	0.3602	-0.7643	0.070937	6.2427e-24	0.551	4.37e-227	3.4119e-06	0.90799	1.6627e-10	1.3444e-08	0.00017886
rs60527232	1	196793153	AG/A	0.36064	-0.75859	0.070415	6.2963e-24	0.561	2.24e-216	2.1902e-06	0.87389	1.2782e-10	1.0598e-08	0.00018627
rs66802316	1	196811396	T/A	0.36275	0.75253	0.069855	6.3209e-24	1.78	3.47e-219	2.297e-06	0.95624	1.0686e-10	1.6009e-08	0.00018625
rs142014574	1	196785448	C/T	0.36273	-0.76352	0.070899	6.5259e-24	0.551	3.98e-228	2.4026e-06	0.87237	1.8202e-10	1.3572e-08	0.00017424
rs114160415	1	196785390	C/T	0.36274	-0.76351	0.070899	6.5306e-24	0.551	3.98e-228	2.4043e-06	0.87226	1.8243e-10	1.3582e-08	0.00017427
rs366947	1	196787147	G/A	0.36301	-0.76179	0.070744	6.5636e-24	0.552	5.89e-228	2.4671e-06	0.91949	1.728e-10	1.345e-08	0.00017736
rs399507	1	196796184	G/A	0.36425	-0.75785	0.070395	6.7115e-24	0.556	1.58e-223	2.5277e-06	0.8523	1.2268e-10	1.4389e-08	0.00024136
rs459285	1	196802995	C/T	0.36146	-0.75285	0.069958	6.9528e-24	0.565	5.01e-214	2.0678e-06	0.90374	1.2204e-10	1.0083e-08	0.00019039
rs364455	1	196803555	G/T	0.36144	-0.75279	0.069959	7.0106e-24	0.565	5.5e-214	2.0718e-06	0.90384	1.2251e-10	1.007e-08	0.00019071
rs387547	1	196791118	G/A	0.36434	-0.76061	0.070704	7.1785e-24	0.554	2.24e-225	2.5358e-06	0.85718	1.5484e-10	1.5059e-08	0.00020916
rs390679	1	196801190	C/A	0.3609	-0.75146	0.069978	8.4307e-24	0.565	2.14e-214	2.086e-06	0.88152	1.017e-10	9.9503e-09	0.00016573
rs61818876	1	196789744	A/G	0.36155	-0.75828	0.070644	8.7722e-24	0.557	2.95e-221	2.2877e-06	0.90054	1.9137e-10	8.7486e-09	0.00018393
rs415471	1	196788338	G/A	0.36144	-0.75808	0.070629	8.8145e-24	0.558	1.7e-220	2.2236e-06	0.89429	1.9403e-10	8.2862e-09	0.00018431
rs377628	1	196786445	T/A	0.36044	-0.7576	0.070585	8.8238e-24	0.559	2.57e-219	2.1947e-06	0.86496	1.7735e-10	8.482e-09	0.00017118
rs138801472	1	196785194	T/C	0.36014	-0.7582	0.070655	8.9822e-24	0.558	4.57e-220	2.1644e-06	0.8461	1.776e-10	8.8149e-09	0.0001698
rs436719	1	196787744	T/G	0.36056	-0.75644	0.070513	9.2355e-24	0.558	3.63e-220	2.2355e-06	0.89114	1.8011e-10	8.5685e-09	0.00017485
rs7367184	1	196860735	G/A	0.17596	-0.89021	0.083004	9.4496e-24	0.522	3.55e-203	0.37978	0.63692	5.8787e-26	0.35022	0.00016023
rs142061136	1	196785270	G/A	0.36008	-0.75809	0.070693	9.548e-24	0.558	5.62e-219	2.1949e-06	0.84237	1.8895e-10	8.5089e-09	0.00017154
rs441607	1	196786875	A/G	0.35853	-0.75964	0.07084	9.5818e-24	0.556	1.7e-220	3.0884e-06	0.88827	1.7266e-10	9.4045e-09	0.00017959
rs12034928	1	196864302	G/A	0.1762	-0.8888	0.08289	9.6365e-24	0.523	2.19e-202	0.38403	0.64576	5.2766e-26	0.36087	0.00014771
rs7413610	1	196855689	G/A	0.17559	-0.89176	0.083175	9.7299e-24	0.521	3.72e-204	0.36916	0.61711	6.6079e-26	0.32986	0.00018616
rs7366238	1	196860797	A/G	0.17582	-0.89049	0.083085	1.0037e-23	0.522	3.39e-203	0.38	0.63424	5.4166e-26	0.35109	0.00016378
rs9427915	1	196786069	A/G	0.35887	-0.76419	0.071343	1.057e-23	0.548	1.86e-228	3.507e-06	0.8927	2.0382e-10	4.5434e-08	0.00021975
rs10801565	1	196786011	T/C	0.36294	-0.75853	0.070945	1.2484e-23	0.554	1.7e-224	2.3201e-06	0.84806	2.1181e-10	1.1429e-08	0.00016863
rs12066959	1	196917899	G/A	0.17228	-0.88906	0.083209	1.3257e-23	0.537	4.79e-187	0.27131	0.68988	3.7036e-29	0.48918	2.088e-05
rs7531555	1	196929310	C/T	0.17188	-0.88735	0.083101	1.4015e-23	0.538	4.27e-187	0.2648	0.69545	2.664e-29	0.48308	2.0925e-05
rs1359593	1	196923108	A/T	0.17186	-0.88729	0.083112	1.4265e-23	0.537	2.88e-187	0.26454	0.69661	2.59e-29	0.48252	2.0864e-05
rs4085749	1	196920148	C/T	0.17184	-0.88718	0.083119	1.4521e-23	0.539	2.24e-184	0.2643	0.69723	2.5353e-29	0.48225	2.0847e-05
rs3790414	1	196920299	T/A	0.1732	-0.88876	0.083269	1.4557e-23	0.537	3.16e-187	0.28499	0.67981	1.5866e-29	0.44746	1.2897e-05
rs388403	1	196793457	C/G	0.34996	-0.76631	0.071862	1.5797e-23	0.535	1.29e-241	1.3827e-06	0.56621	1.048e-10	1.4777e-07	0.00033639
rs432450	1	196793475	C/T	0.34829	-0.76178	0.071769	2.3866e-23	0.54	7.76e-235	1.2419e-06	0.54992	1.0817e-10	1.0423e-07	0.00033709
rs10801582	1	196944357	G/A	0.16887	-0.90248	0.085052	2.4555e-23	0.556	6.31e-167	0.25323	0.67449	2.6226e-27	0.50629	6.8659e-06
rs423907	1	196787063	G/T	0.33839	-0.77801	0.073423	2.775e-23	0.541	4.9e-227	2.4884e-06	0.61145	1.8038e-10	1.7752e-08	0.0008822
rs9427634	1	196805200	A/G	0.35225	-0.76905	0.073023	4.7566e-23	0.539	5.89e-240	1.6334e-05	0.73562	3.8353e-13	3.3316e-07	0.00024218
rs431088	1	196791602	T/G	0.36121	-0.74509	0.070754	4.7854e-23	0.554	1.95e-225	1.7573e-06	0.92736	9.9102e-11	4.6184e-08	0.00018525
rs61818956	1	196886223	C/T	0.22571	0.76804	0.074276	2.3132e-22	1.538	1.4e-99	0.16848	0.00048138	9.9595e-06	0.19127	0.12225
rs80003882	1	196789636	T/G	0.34967	-0.77036	0.074596	2.5791e-22	0.548	1.95e-223	9.3709e-06	0.90694	5.6883e-09	6.7451e-09	0.00080932
rs476242	1	196815865	G/A	0.21188	0.87996	0.085684	4.1254e-22	2.057	6.17e-236	0.26915	0.85628	3.6575e-22	0.26776	0.0011099
rs1694459	1	196815786	C/T	0.3623	0.7285	0.07103	4.6128e-22	1.637	7.08e-155	1.5146e-08	0.024961	4.5663e-13	6.6788e-13	1.2512e-05
rs1963605	1	196822168	C/A	0.1636	0.88808	0.088549	2.9253e-21	1.972	6.61e-200	0.36148	0.044918	1.1107e-23	0.47309	0.00091591
rs1964645	1	196822014	T/C	0.16357	0.8878	0.088551	3.0084e-21	1.97	2.69e-199	0.36283	0.04499	1.1063e-23	0.47131	0.00091928
rs12140033	1	196821656	T/A	0.16352	0.88785	0.088559	3.0154e-21	1.967	3.24e-198	0.36327	0.04497	1.1114e-23	0.47044	0.00092141
rs10801572	1	196821075	G/A	0.16339	0.88787	0.088568	3.0379e-21	1.969	1.91e-198	0.36406	0.044988	1.1242e-23	0.46994	0.0009301
rs10801571	1	196818451	G/T	0.16354	0.88931	0.08872	3.0604e-21	1.974	6.31e-199	0.36889	0.044844	1.2969e-23	0.46607	0.000942
rs61818915	1	196810186	C/A	0.16379	-0.89216	0.089509	4.8286e-21	0.495	4.37e-210	0.38625	0.047369	2.0263e-23	0.3975	0.0011064
rs1021636	1	196845273	A/G	0.16357	-0.86713	0.087649	8.7572e-21	0.514	1.41e-197	0.29445	0.062391	3.5781e-24	0.38002	0.0005101
rs422964	1	196773026	A/G	0.40849	-0.70119	0.070894	8.9299e-21	0.515	4.9e-297	1.0275e-07	0.57349	2.875e-14	6.3396e-10	1.5551e-05
rs7519281	1	196772577	G/A	0.41069	-0.69338	0.070634	1.6166e-20	0.514	7.59e-299	1.7704e-07	0.58374	2.0662e-14	1.121e-09	1.6474e-05
rs75086863	1	196814687	A/T	0.17661	0.87313	0.089194	2.0141e-20	1.921	9.77e-188	0.26437	0.018428	5.1507e-21	0.60688	0.00089808
rs408382	1	196791298	T/G	0.34767	-0.72549	0.074212	2.2376e-20	0.564	1.12e-204	2.5508e-06	0.8564	1.9101e-08	1.2594e-09	0.00024483
rs502060	1	196803628	C/T	0.4089	-0.68742	0.070358	2.3405e-20	0.529	7.24e-275	6.1052e-07	0.79609	7.4113e-15	1.0223e-09	4.0281e-05
rs141731635	1	196773346	T/C	0.40478	-0.69137	0.070787	2.4027e-20	0.525	1.17e-281	6.5084e-08	0.6441	3.4939e-14	2.1219e-10	1.275e-05
rs400642	1	196757258	C/T	0.4104	-0.68649	0.070333	2.5272e-20	0.503	4.9E-319	2.457e-07	0.28515	1.0122e-14	1.4694e-08	6.7755e-05
rs146763561	1	196790077	C/A	0.28329	-0.8055	0.082635	2.7992e-20	0.476	6.92e-274	0.00062828	0.83431	1.5144e-16	0.070111	0.0019643
rs10922144	1	196823300	C/T	0.16176	-0.86966	0.089321	3.0649e-20	0.505	5.75e-200	0.32298	0.057865	3.5988e-24	0.34444	0.00085249
rs12047098	1	196835106	T/C	0.16135	-0.86487	0.0889	3.2587e-20	0.51	5.5e-198	0.31207	0.060866	2.4077e-24	0.3475	0.00081869
rs2336501	1	196832364	C/T	0.16138	-0.86502	0.088915	3.2612e-20	0.51	5.01e-198	0.31225	0.060729	2.4558e-24	0.34724	0.00081803
rs142956081	1	196834272	G/A	0.16137	-0.8649	0.088905	3.2632e-20	0.51	5.25e-198	0.31219	0.060802	2.431e-24	0.34754	0.00081849
rs10922146	1	196834636	C/T	0.16132	-0.86484	0.0889	3.2686e-20	0.51	6.92e-198	0.31205	0.060906	2.4338e-24	0.34669	0.00082253
rs7416766	1	196828428	T/G	0.16142	-0.86502	0.08893	3.3007e-20	0.509	4.27e-198	0.31225	0.060608	2.5391e-24	0.34615	0.00082311
rs6657442	1	196838060	T/C	0.16133	-0.86449	0.088878	3.3103e-20	0.51	7.59e-198	0.31248	0.061073	2.3795e-24	0.34746	0.00082292
rs7413265	1	196839163	G/T	0.16134	-0.86432	0.088869	3.3337e-20	0.51	7.94e-198	0.31304	0.061011	2.3929e-24	0.34812	0.0008238
rs427939	1	196759849	A/G	0.40986	-0.68686	0.070632	3.3686e-20	0.502	2.88E-322	5.874e-07	0.24673	1.6625e-15	3.4774e-08	5.8647e-05
rs409582	1	196749779	G/T	0.41124	-0.68144	0.070193	3.8319e-20	0.505	1E-319	1.6546e-07	0.3017	1.295e-14	1.0699e-08	5.6571e-05
rs448757	1	196776407	G/A	0.40405	-0.69283	0.071445	4.1761e-20	0.509	3.89e-302	2.1987e-07	0.50247	1.7261e-14	1.4741e-09	4.4788e-05
rs454834	1	196744599	C/T	0.41109	-0.67937	0.070073	4.2468e-20	0.505	1.7E-320	1.5718e-07	0.30837	1.2938e-14	1.16e-08	5.4253e-05
rs66783820	1	196897817	AATAC/A	0.4216	-0.62617	0.064593	4.285e-20	0.52	3.16E-326	0.0001556	0.02746	1.2124e-11	0.00016215	0.00052028
rs1329429	1	196697288	C/T	0.16827	-0.81944	0.084672	4.8786e-20	0.484	6.76e-228	0.37587	0.059218	7.7263e-22	0.34245	0.00059922
rs1576340	1	196698711	G/T	0.16827	-0.81944	0.084672	4.8786e-20	0.484	8.13e-228	0.37587	0.059218	7.7263e-22	0.34245	0.00059922
rs2284664	1	196702525	C/T	0.16827	-0.81944	0.084672	4.8786e-20	0.485	1.38e-227	0.37587	0.059218	7.7263e-22	0.34245	0.00059922
rs510755	1	196739246	G/T	0.41073	-0.67513	0.069789	5.0335e-20	0.506	3.72E-322	1.3984e-07	0.32173	1.228e-14	1.3446e-08	4.966e-05
rs395998	1	196739837	C/T	0.41098	-0.67528	0.069824	5.1376e-20	0.505	4.07E-322	1.4119e-07	0.32163	1.2819e-14	1.3121e-08	4.9605e-05
rs147220066	1	196752282	A/C	0.40288	-0.68832	0.071185	5.2076e-20	0.5	9.12E-324	4.4213e-06	0.2259	1.5332e-15	8.451e-07	6.2074e-05
rs568178	1	196754908	T/C	0.39561	-0.68463	0.070879	5.6499e-20	0.501	4.47E-317	3.9394e-07	0.34514	5.3651e-15	4.17e-08	4.7017e-05
rs445413	1	196740442	G/C	0.4141	-0.67414	0.069853	6.0378e-20	0.508	1.86E-316	3.3006e-07	0.34394	3.607e-14	2.7744e-08	6.4227e-05
rs412967	1	196813716	C/G	0.48629	0.65348	0.067826	6.8675e-20	2.28	2E-500	0.024664	2.1678e-10	6.831e-12	0.40408	0.049924
rs141121962	1	196813499	T/G	0.18718	0.84385	0.087616	7.0466e-20	1.999	3.8e-215	0.78206	0.63072	2.6327e-22	0.056493	0.0025476
rs1587325	1	196689797	G/A	0.16858	-0.8166	0.084791	7.0698e-20	0.484	8.13e-229	0.4036	0.059226	6.0594e-22	0.34621	0.00064986
rs6695525	1	196845521	T/G	0.47712	0.63305	0.06587	8.2956e-20	2.182	2.57E-476	0.02264	4.979e-09	2.4225e-12	0.26169	0.055404
rs75516352	1	196790159	G/T	0.27595	-0.80277	0.083621	9.0064e-20	0.471	1.62e-278	0.0021324	0.68947	1.3054e-17	0.22138	0.0026033
rs200467660	1	196721770	TG/T	0.15764	-0.85471	0.089266	1.0989e-19	0.472	8.51e-224	0.3536	0.056393	1.2154e-21	0.17995	0.00075052
rs200336043	1	196765518	A/AG	0.40663	-0.67543	0.070756	1.3793e-19	0.519	3.24e-292	1.2041e-07	0.6231	2.36e-14	9.0886e-10	3.5562e-05
rs6674044	1	196818333	T/C	0.47943	0.64164	0.067569	2.0404e-19	2.278	9.33E-502	0.015717	2.3299e-10	1.0878e-12	0.1936	0.054658
rs10922140	1	196818493	G/A	0.47932	0.64158	0.067567	2.0497e-19	2.278	9.33E-502	0.015757	2.3259e-10	1.0828e-12	0.19349	0.054774
rs201457423	1	196816180	AT/A	0.4742	0.64062	0.067543	2.2295e-19	2.238	2.19E-487	0.020817	1.1062e-09	4.8438e-12	0.30614	0.074955
rs1831281	1	196680814	C/T	0.16947	-0.80346	0.084929	2.6979e-19	0.484	2.24e-229	0.49162	0.060011	4.1835e-22	0.35839	0.00084957
rs12042805	1	196682159	G/A	0.16947	-0.80346	0.084929	2.6979e-19	0.484	7.76e-229	0.49162	0.060011	4.1835e-22	0.35839	0.00084957
rs10754200	1	196685909	T/C	0.16947	-0.80346	0.08493	2.699e-19	0.484	1.38e-228	0.49162	0.060069	4.1835e-22	0.35828	0.00084998
rs111289226	1	196816143	A/G	0.47183	0.64061	0.067743	2.7795e-19	2.235	7.08E-482	0.016983	1.5697e-09	4.3945e-12	0.25579	0.067313
rs150313019	1	196719817	C/G	0.16355	-0.82162	0.086964	2.9771e-19	0.483	2.88e-226	0.39483	0.045863	2.7553e-21	0.22623	0.0010296
rs10801560	1	196714600	C/A	0.16352	-0.82024	0.086874	3.122e-19	0.484	5.37e-226	0.39488	0.04586	2.9134e-21	0.22423	0.0010276
rs10801561	1	196714670	T/A	0.16352	-0.82024	0.086878	3.1286e-19	0.484	5.37e-226	0.39471	0.045846	2.9129e-21	0.22434	0.0010279
rs140630613	1	196814569	A/G	0.48815	0.64567	0.06842	3.2393e-19	2.263	2.09E-492	0.013532	4.5169e-10	3.6741e-11	0.2643	0.062003
rs2133143	1	196718099	A/G	0.16217	-0.82605	0.087658	3.5934e-19	0.482	2.82e-220	0.40453	0.044781	3.3245e-21	0.23829	0.0012604
rs6665824	1	196820234	C/A	0.4783	0.63271	0.067267	4.1216e-19	2.255	1.29E-502	0.02927	9.7674e-11	4.5907e-12	0.39985	0.082104
rs474300	1	196730957	A/C	0.40145	-0.65696	0.069852	4.1543e-19	0.505	4.27E-322	2.1427e-08	0.54846	6.5254e-14	3.4498e-09	4.7727e-05
rs800238	1	196729645	A/G	0.4013	-0.65677	0.069833	4.1613e-19	0.506	7.94E-321	2.1432e-08	0.55357	6.8311e-14	3.2674e-09	4.7617e-05
rs116547334	1	196774296	G/T	0.31834	-0.75497	0.080458	4.9139e-19	0.452	5.37E-332	0.032204	0.075877	7.986e-22	0.087363	0.0039869
rs68045083	1	196820008	CAT/C	0.47688	0.62974	0.06736	6.4236e-19	2.249	2.95E-500	0.030146	2.7354e-10	4.7354e-12	0.37597	0.091516
rs10754206	1	196820924	T/G	0.47657	0.62794	0.067207	6.7066e-19	2.243	6.92E-499	0.029801	2.9386e-10	5.3362e-12	0.37834	0.091717
rs10922142	1	196821108	T/A	0.47658	0.6279	0.067204	6.7088e-19	2.243	7.24E-499	0.029833	2.939e-10	5.3272e-12	0.37839	0.09161
rs1963607	1	196822959	A/C	0.47666	0.62754	0.067178	6.8052e-19	2.241	1.35E-498	0.029752	2.913e-10	5.3259e-12	0.37747	0.091375
rs1963606	1	196822853	C/T	0.47666	0.62754	0.067179	6.8135e-19	2.241	1.29E-498	0.029762	2.915e-10	5.3301e-12	0.37752	0.091353
rs139124820	1	196905991	G/C	0.37739	-0.611	0.065455	7.1718e-19	0.575	6.46e-227	1.3198e-06	0.91618	1.7027e-09	2.3361e-08	4.1147e-06
rs12069060	1	196658021	G/A	0.1681	-0.79822	0.085534	7.3063e-19	0.474	1.62e-236	0.47911	0.067545	2.4478e-22	0.39563	0.0010393
rs400344	1	196757392	C/T	0.39786	-0.67425	0.072337	7.9679e-19	0.504	1.48e-301	6.7614e-08	0.27448	3.9199e-13	3.2702e-09	0.00020828
rs4657826	1	196660613	A/T	0.16816	-0.79697	0.085525	8.1256e-19	0.475	1.1e-235	0.48095	0.067459	2.4335e-22	0.3901	0.0010281
rs12124794	1	196661538	A/T	0.16818	-0.79625	0.085532	8.721e-19	0.476	2.45e-235	0.48272	0.067319	2.4732e-22	0.38695	0.0010252
rs529825	1	196635106	G/A	0.17548	-0.76888	0.082652	9.1852e-19	0.456	3.72e-282	0.50004	0.14544	1.5309e-23	0.46676	0.0015664
rs424150	1	196786957	G/C	0.20439	-0.81369	0.087481	9.2821e-19	0.446	1.91e-287	0.5874	0.23648	3.323e-21	0.028104	0.016929
rs452551	1	196786385	T/C	0.31051	-0.7556	0.081252	9.4196e-19	0.558	3.55e-176	7.8019e-07	0.94101	1.2499e-06	7.2818e-11	0.0014459
rs6695321	1	196675861	A/G	0.33654	-0.63021	0.067962	1.1554e-18	0.616	2.24e-170	4.4558e-12	0.00011292	7.3603e-14	4.1862e-21	4.0305e-08
rs10494745	1	196887457	G/A	0.098558	-1.0494	0.11338	1.314e-18	1.763	2.24e-121	0.12927	0.14731	0.00069167	0.74448	0.52194
rs377682	1	196786387	G/A	0.30881	-0.75044	0.081111	1.3582e-18	0.564	5.62e-170	6.9929e-07	0.91996	1.2508e-06	4.6589e-11	0.0014406
rs1853883	1	196881600	G/C	0.49561	-0.60467	0.065459	1.5183e-18	0.463	4.9E-465	0.020338	1.4024e-08	8.4038e-12	0.32704	0.01783
rs35966884	1	196868282	A/AG	0.49537	0.60454	0.065477	1.5745e-18	2.158	5.37E-466	0.020306	1.2069e-08	7.6655e-12	0.36149	0.018237
rs2878690	1	196893553	C/T	0.49717	-0.60498	0.065585	1.6805e-18	0.462	5.62E-469	0.020291	1.559e-09	1.0733e-11	0.34834	0.015186
rs4044682	1	196894465	G/T	0.49717	-0.60479	0.065573	1.6967e-18	0.461	1.78E-469	0.020279	1.5602e-09	1.0846e-11	0.34568	0.015119
rs4428917	1	196896360	G/T	0.49715	-0.60432	0.065547	1.7429e-18	0.462	6.46E-469	0.020226	1.561e-09	1.1017e-11	0.34054	0.014994
rs147694307	1	196789200	A/G	0.17843	-0.83611	0.090768	1.8543e-18	0.455	4.27e-252	0.83477	0.44466	2.8746e-22	0.013331	0.01809
rs11390840	1	196632004	C/CA	0.17665	-0.76296	0.082925	2.0154e-18	0.457	2e-281	0.52247	0.14113	3.3459e-24	0.42123	0.0011619
rs12032372	1	196663854	T/C	0.16827	-0.78615	0.085456	2.0329e-18	0.48	1.7e-231	0.50061	0.066307	3.6411e-22	0.35821	0.0010147
rs12041668	1	196663047	C/T	0.16827	-0.78615	0.085456	2.0336e-18	0.481	2.88e-231	0.50069	0.066319	3.6414e-22	0.35817	0.0010153
rs521631	1	196813352	T/C	0.49411	0.63394	0.068994	2.2155e-18	2.326	1.55E-512	0.0025858	2.4996e-09	3.7287e-15	0.10122	0.01919
rs61819952	1	196667266	C/T	0.16788	-0.7869	0.085673	2.2734e-18	0.479	6.17e-230	0.5035	0.064253	4.1543e-22	0.36536	0.0010338
rs151098819	1	196774935	A/G	0.27772	-0.76173	0.082992	2.3923e-18	0.455	2.75e-304	0.036211	0.34517	1.7711e-23	0.2024	0.0054397
rs505102	1	196619502	T/C	0.17796	-0.75847	0.082923	3.0476e-18	0.458	8.71e-279	0.53012	0.13894	1.2007e-23	0.44519	0.0016369
rs558103	1	196618312	G/A	0.17792	-0.75834	0.08292	3.0778e-18	0.458	6.03e-279	0.53018	0.13887	1.1964e-23	0.4445	0.0016365
rs481595	1	196616909	T/C	0.17794	-0.75831	0.082922	3.0911e-18	0.458	4.9e-279	0.5302	0.1391	1.1899e-23	0.4446	0.0016377
rs47219	1	196598327	A/T	0.17801	-0.75842	0.082937	3.0966e-18	0.468	9.55e-267	0.5289	0.13865	1.1778e-23	0.44658	0.0016421
rs576258	1	196615196	G/A	0.17793	-0.75826	0.082921	3.1022e-18	0.458	7.59e-279	0.53019	0.13895	1.1922e-23	0.44457	0.0016391
rs10801552	1	196609262	T/C	0.17797	-0.75817	0.082918	3.1198e-18	0.458	1.02e-278	0.52957	0.13905	1.1728e-23	0.44477	0.0016366
rs4657825	1	196584321	A/G	0.17814	0.75772	0.082945	3.326e-18	2.179	9.12e-278	0.52879	0.13851	1.1291e-23	0.4512	0.0016502
rs514591	1	196640320	A/G	0.17458	-0.75873	0.083201	3.7612e-18	0.453	1.62e-285	0.46792	0.16605	7.1378e-24	0.37945	0.0014615
rs1738740	1	196808640	A/T	0.48502	-0.62593	0.068913	4.9619e-18	0.432	2.19E-508	0.018421	5.7977e-10	5.3112e-12	0.14589	0.035608
rs34755417	1	196848566	GT/G	0.48968	0.60085	0.066189	5.155e-18	2.168	1.51E-466	0.013727	2.1809e-08	4.2371e-11	0.45037	0.033949
rs559350	1	196642533	T/C	0.17431	-0.75458	0.08332	6.0675e-18	0.453	6.92e-286	0.45849	0.17292	6.1077e-24	0.35351	0.0014279
rs3201739	1	196797357	A/G	0.2797	-0.79569	0.087909	6.3055e-18	0.515	1.07e-199	0.00017772	0.51914	4.4053e-08	6.0594e-06	0.0023223
rs551397	1	196642072	C/T	0.17428	-0.75394	0.083323	6.4458e-18	0.454	7.94e-286	0.4579	0.17378	6.1784e-24	0.3532	0.0014428
rs800292	1	196642233	G/A	0.17428	-0.75394	0.083323	6.4458e-18	0.454	7.94e-286	0.4579	0.17378	6.1784e-24	0.3532	0.0014428
rs28688002	1	196634467	T/A	0.17428	-0.75188	0.083114	6.5484e-18	0.454	1.23e-279	0.50931	0.15806	1.4124e-23	0.46653	0.0018554
rs5016801	1	196634510	A/G	0.17294	-0.75196	0.083238	7.2015e-18	0.456	2.75e-274	0.48241	0.073321	1.5804e-23	0.57765	0.001775
rs34388368	1	196635470	G/T	0.17308	-0.75076	0.083158	7.5154e-18	0.456	3.16e-275	0.47715	0.073414	1.421e-23	0.57938	0.0017582
rs6680396	1	196632470	A/G	0.17309	-0.75076	0.083162	7.5441e-18	0.456	1.55e-275	0.47731	0.073384	1.3982e-23	0.57893	0.0017533
rs425757	1	196797238	C/T	0.30167	-0.74611	0.083018	1.0244e-17	0.54	4.17e-189	7.1332e-05	0.58708	1.7304e-07	1.5621e-08	0.0031044
rs1909130	1	196773809	G/T	0.1917	-0.81044	0.090222	1.0601e-17	0.429	3.16e-302	0.81527	0.12354	1.2729e-22	0.00055006	0.028723
rs365299	1	196774718	C/T	0.27945	-0.74858	0.083506	1.2189e-17	0.449	9.12E-316	0.030886	0.29607	1.3203e-23	0.29756	0.0045083
rs143396383	1	196898226	T/C	0.49712	-0.59055	0.065926	1.2802e-17	0.459	8.51E-473	0.018584	6.9801e-10	3.943e-12	0.3948	0.014596
rs113439691	1	196632115	T/TA	0.17546	-0.74596	0.083383	1.3982e-17	0.455	9.12e-279	0.53079	0.15335	3.0725e-24	0.42112	0.0013755
rs6690982	1	196632129	G/A	0.17424	-0.74478	0.083426	1.6104e-17	0.457	1.55e-274	0.499	0.070849	3.0843e-24	0.52814	0.0013052
rs61822230	1	196774745	G/A	0.19677	-0.79553	0.089234	1.7667e-17	0.429	4.68e-300	0.74771	0.15533	1.3302e-21	0.0064448	0.026709
rs113811987	1	196797244	C/G	0.27857	-0.78183	0.087825	1.9483e-17	0.521	5.13e-192	0.00012131	0.34621	3.1416e-08	4.1877e-06	0.0038196
rs10801568	1	196791881	T/G	0.19338	-0.79499	0.089322	1.9742e-17	0.447	5.37e-281	0.8119	0.14797	9.0613e-23	0.0006139	0.031492
rs12724106	1	197127578	A/G	0.10252	-0.9801	0.11021	2.0853e-17	1.727	1.62e-111	0.079009	0.23978	0.00067058	0.89686	0.66164
rs12061508	1	196584468	G/A	0.17557	-0.73994	0.083412	2.4613e-17	0.458	1.91e-272	0.50546	0.069885	1.1101e-23	0.55601	0.001833
rs10801551	1	196580039	G/A	0.17549	-0.73983	0.0834	2.4638e-17	0.459	5.89e-271	0.50629	0.069743	1.1022e-23	0.55532	0.0018388
rs12029571	1	196603302	A/G	0.17563	-0.74008	0.083429	2.4653e-17	0.468	1.78e-261	0.5055	0.06967	1.1142e-23	0.55633	0.0018452
rs61818890	1	196795018	T/G	0.19263	-0.78874	0.089192	3.0311e-17	0.445	1.17e-284	0.81249	0.14172	6.5306e-23	0.00063366	0.03002
rs10754204	1	196792975	G/T	0.19261	-0.7887	0.08921	3.0802e-17	0.445	2.29e-284	0.81139	0.14251	6.7975e-23	0.00063588	0.030191
rs10801569	1	196792897	G/A	0.19255	-0.78868	0.089211	3.0897e-17	0.445	3.16e-284	0.81093	0.14251	6.7805e-23	0.0006354	0.030272
rs61822227	1	196767705	A/C	0.1941	-0.78011	0.08876	4.5429e-17	0.43	3.89e-305	0.7526	0.14	3.8751e-22	0.00048251	0.030581
rs138382496	1	196785591	T/C	0.19034	-0.79515	0.090855	5.9937e-17	0.437	2.75e-289	0.73948	0.14791	1.3476e-21	0.0021954	0.047196
rs6428379	1	196937536	T/C	0.48842	-0.57977	0.066385	6.8674e-17	0.465	1.86E-453	0.017539	2.2862e-08	3.9402e-12	0.20222	0.016196
rs2026547	1	196927791	G/A	0.48799	-0.57521	0.065992	7.7962e-17	0.461	6.17E-465	0.012766	2.1347e-08	3.7048e-12	0.18804	0.01573
rs1359594	1	196927428	T/G	0.48798	-0.5752	0.065992	7.8048e-17	0.461	5.37E-465	0.012767	2.1327e-08	3.7013e-12	0.18809	0.015728
rs942971	1	196933506	A/G	0.48755	-0.57545	0.066115	8.5616e-17	0.462	6.46E-463	0.012901	2.1571e-08	3.839e-12	0.18725	0.014856
rs6660100	1	196635682	C/T	0.16655	-0.74768	0.086038	9.4718e-17	0.452	2.88e-272	0.56443	0.070632	1.4308e-22	0.57846	0.0018972
rs7416290	1	196754667	G/A	0.19733	-0.76387	0.088068	1.0704e-16	0.425	2.51E-317	0.66411	0.12276	3.4658e-21	0.0002526	0.073032
rs140024897	1	196752873	T/C	0.19614	-0.7586	0.088373	2.0706e-16	0.425	1.07E-316	0.5954	0.12708	1.9932e-21	0.00015776	0.072496
rs12039050	1	196738732	G/T	0.19631	-0.75032	0.087497	2.2054e-16	0.427	6.03E-318	0.59208	0.13501	3.4894e-21	0.00014946	0.068003
rs388862	1	196797292	G/C	0.27533	-0.76922	0.09005	2.8122e-16	0.511	4.47e-198	0.00018869	0.37486	1.6294e-07	4.0649e-06	0.0054402
rs10922120	1	196759960	T/C	0.19769	-0.75009	0.08812	3.5038e-16	0.427	2.19E-315	0.60943	0.12911	1.7999e-21	0.00023741	0.084563
rs10737679	1	196679236	G/T	0.14627	-0.82613	0.097499	4.6533e-16	0.457	2.57e-212	0.92253	0.033826	6.8396e-18	0.58781	0.0025691
rs506317	1	196717153	C/T	0.49126	-0.56606	0.066921	5.1723e-16	0.424	8.71E-572	0.0011541	9.6807e-11	6.6118e-16	0.082419	0.013295
rs375046	1	196705926	C/A	0.4931	-0.5631	0.066888	6.9206e-16	0.424	1E-575	0.0014093	1.0373e-10	5.9379e-16	0.095073	0.012965
rs412852	1	196703707	G/A	0.4941	-0.56125	0.066898	8.5307e-16	0.424	8.71E-576	0.0016709	1.0723e-10	6.0289e-16	0.10327	0.013155
rs414539	1	196701569	T/C	0.49469	-0.56035	0.066939	9.7647e-16	0.424	2.88E-575	0.001818	1.027e-10	6.2055e-16	0.11145	0.013322
rs403846	1	196696737	T/C	0.49518	-0.55948	0.067012	1.1448e-15	0.424	3.16E-576	0.0019627	9.3826e-11	6.3494e-16	0.12235	0.013455
rs395544	1	196698272	A/G	0.49519	-0.55944	0.067014	1.1515e-15	0.424	3.31E-576	0.001968	9.3549e-11	6.3585e-16	0.12276	0.013459
rs380390	1	196701051	G/C	0.49519	-0.55944	0.067014	1.1515e-15	0.424	3.47E-576	0.001968	9.3549e-11	6.3585e-16	0.12276	0.013459
rs379489	1	196693451	A/G	0.49519	-0.55944	0.067014	1.1515e-15	0.424	4.9E-576	0.001968	9.3549e-11	6.3585e-16	0.12276	0.013459
rs381974	1	196692672	A/G	0.49519	-0.55944	0.067014	1.1515e-15	0.424	6.17E-576	0.001968	9.3549e-11	6.3585e-16	0.12276	0.013459
rs393955	1	196692470	C/A	0.49519	-0.55944	0.067014	1.1515e-15	0.424	6.46E-576	0.001968	9.3549e-11	6.3585e-16	0.12276	0.013459
rs374896	1	196692378	T/C	0.49517	-0.55929	0.067015	1.1717e-15	0.424	4.47E-576	0.0019838	9.4059e-11	6.281e-16	0.12257	0.013482
rs10922115	1	196742800	T/A	0.19273	-0.74025	0.088959	1.3973e-15	0.425	1E-314	0.68632	0.12838	3.7295e-22	0.00017791	0.14438
rs203672	1	196689062	T/C	0.49511	-0.55477	0.067068	1.9929e-15	0.424	3.98E-576	0.0025093	1.006e-10	5.1119e-16	0.12799	0.014129
rs1412636	1	196951459	G/A	0.11772	-0.84717	0.1034	3.4881e-15	0.571	1.38e-114	0.076472	0.61057	5.4251e-15	0.99384	1.0619e-05
rs12116571	1	197088993	C/T	0.107	-0.87799	0.10767	4.6048e-15	1.735	5.75e-121	0.041697	0.29171	2.5296e-05	0.85924	0.61311
rs10801583	1	196956561	T/C	0.11774	-0.84278	0.10341	4.7515e-15	0.572	2e-114	0.07654	0.61119	6.3751e-15	0.99963	1.075e-05
rs146903886	1	196958298	T/G	0.11773	-0.84145	0.10343	5.2672e-15	0.572	1.95e-114	0.076818	0.61197	6.7434e-15	0.99711	1.0809e-05
rs10801584	1	196961231	C/T	0.11775	-0.83864	0.10341	6.3125e-15	0.572	2.51e-114	0.076959	0.61171	7.4216e-15	0.99465	1.0904e-05
rs203674	1	196684625	G/T	0.495	-0.54153	0.067038	7.8885e-15	0.424	2.14E-576	0.0043284	1.3381e-10	3.8183e-16	0.14235	0.015908
rs203677	1	196683366	A/T	0.49514	-0.54069	0.067041	8.6415e-15	0.424	1.78E-576	0.0044774	1.3822e-10	3.6729e-16	0.14593	0.015804
rs203680	1	196681375	T/C	0.49517	-0.54039	0.067039	8.9051e-15	0.424	1.1E-576	0.0045243	1.4045e-10	3.6188e-16	0.14684	0.015762
rs203685	1	196677945	C/A	0.49519	-0.54035	0.067041	8.9623e-15	0.424	1.05E-576	0.0045371	1.4008e-10	3.6228e-16	0.14734	0.015766
rs402991	1	196676103	C/G	0.49519	-0.54035	0.067041	8.9623e-15	0.424	1.2E-576	0.0045371	1.4008e-10	3.6228e-16	0.14734	0.015766
rs399469	1	196676105	A/T	0.49519	-0.54035	0.067041	8.9623e-15	0.424	1.2E-576	0.0045371	1.4008e-10	3.6228e-16	0.14734	0.015766
rs203679	1	196682518	C/A	0.49519	-0.54035	0.067041	8.9623e-15	0.424	1.86E-576	0.0045371	1.4008e-10	3.6228e-16	0.14734	0.015766
rs203683	1	196678432	G/C	0.49519	-0.54035	0.067041	8.9623e-15	0.424	1E-576	0.0045371	1.4008e-10	3.6228e-16	0.14734	0.015766
rs61241581	1	196679187	C/CAA	0.49528	-0.5404	0.067054	9.0121e-15	0.424	1.48E-576	0.0045672	1.399e-10	3.6665e-16	0.14695	0.01588
rs203687	1	196674270	C/T	0.49323	-0.54308	0.067504	9.9416e-15	0.421	1.7E-581	0.0043978	1.6201e-10	3.3247e-16	0.14432	0.01415
rs4044578	1	196881420	C/A	0.46371	-0.52911	0.065786	1.0099e-14	0.453	4.47E-498	0.0027305	1.5956e-09	2.9195e-17	0.08748	0.0065913
rs1409153	1	196880005	C/T	0.46434	-0.52837	0.065727	1.0393e-14	0.453	8.91E-498	0.0026996	4.8589e-09	2.9247e-17	0.07638	0.0069923
rs6685931	1	196867233	T/C	0.4653	0.52717	0.065634	1.0912e-14	2.202	1.02E-495	0.0027095	1.4368e-08	3.8079e-17	0.069266	0.0075265
rs200239123	1	196968852	TACACACACACAC/T	0.11708	-0.83286	0.10397	1.2684e-14	0.57	1.45e-113	0.076662	0.6231	1.1967e-14	0.98866	1.2738e-05
rs1332664	1	196967458	G/T	0.11778	-0.82743	0.10335	1.3104e-14	0.573	5.13e-114	0.07796	0.61224	1.1115e-14	0.98278	1.1496e-05
rs12116643	1	196973183	T/C	0.11779	-0.82456	0.10333	1.5698e-14	0.573	3.55e-114	0.078282	0.61233	1.2355e-14	0.97994	1.1666e-05
rs12075161	1	197001099	T/A	0.11778	-0.82463	0.10334	1.5759e-14	0.573	1.62e-113	0.077948	0.61322	1.2321e-14	0.97977	1.1613e-05
rs12134960	1	197009508	G/C	0.11778	-0.82459	0.10335	1.584e-14	0.574	5.37e-113	0.077821	0.6132	1.2347e-14	0.97986	1.1604e-05
rs9970075	1	196673430	T/G	0.49119	-0.53612	0.067804	2.6115e-14	0.426	1.17E-564	0.0038071	1.5658e-10	4.8272e-17	0.2042	0.014201
rs7522681	1	196678605	G/A	0.49639	-0.52626	0.067202	4.4154e-14	0.424	4.68E-577	0.0038971	8.5355e-11	2.8584e-16	0.19706	0.015475
rs6664705	1	196677842	G/A	0.49639	-0.52626	0.067202	4.4154e-14	0.424	5.37E-577	0.0038971	8.5355e-11	2.8584e-16	0.19706	0.015475
rs10733086	1	196676935	A/T	0.49639	-0.52626	0.067202	4.4154e-14	0.424	5.62E-577	0.0038971	8.5355e-11	2.8584e-16	0.19706	0.015475
rs1410997	1	196677163	C/A	0.49639	-0.52626	0.067202	4.4154e-14	0.424	5.62E-577	0.0038971	8.5355e-11	2.8584e-16	0.19706	0.015475
rs6428357	1	196675571	A/G	0.4964	-0.52626	0.067203	4.4174e-14	0.424	5.13E-577	0.0039038	8.5119e-11	2.8559e-16	0.19719	0.015507
rs1887973	1	196675179	G/C	0.49641	-0.52626	0.067203	4.4184e-14	0.424	4.68E-577	0.0039072	8.5001e-11	2.8546e-16	0.19725	0.015522
rs2019724	1	196674917	T/C	0.49641	-0.52626	0.067203	4.4195e-14	0.424	4.47E-577	0.0039105	8.4884e-11	2.8533e-16	0.19732	0.015538
rs1831282	1	196673993	A/C	0.49647	-0.52625	0.067206	4.4349e-14	0.424	6.17E-577	0.0039659	8.311e-11	2.8352e-16	0.19834	0.015807
rs9970784	1	196673802	C/T	0.49633	-0.52656	0.067255	4.4679e-14	0.424	2.63E-577	0.0038117	8.454e-11	2.9166e-16	0.19844	0.015631
rs10801586	1	197021189	C/T	0.11565	-0.81441	0.1045	5.7095e-14	0.578	5.37e-108	0.04492	0.6499	1.4338e-14	0.984	7.8261e-06
rs2298883	1	197028634	A/G	0.11578	-0.81409	0.10454	5.9546e-14	0.578	4.57e-108	0.042477	0.65518	1.5154e-14	0.99567	7.8888e-06
rs776087	1	196721543	A/G	0.14991	-0.75226	0.097208	8.3218e-14	0.498	3.39e-154	0.11621	0.015697	2.3523e-12	0.10964	0.0044782
rs6667243	1	196941493	T/C	0.43749	-0.52342	0.067757	9.1385e-14	0.466	4.47E-439	0.1287	7.1066e-09	8.2098e-15	0.30238	0.039701
rs34331968	1	196659753	T/C	0.40066	-0.50965	0.0677	3.4657e-13	0.571	5.13e-247	5.6554e-09	0.1025	7.2567e-13	1.0944e-13	1.0676e-07
rs10922096	1	196662459	T/C	0.40144	-0.50816	0.067652	3.8703e-13	0.572	1.7e-246	4.5636e-09	0.099538	1.0405e-12	5.2706e-14	1.0175e-07
rs6675769	1	196941661	G/A	0.43569	-0.51043	0.068105	4.3278e-13	0.47	8.32E-432	0.10095	5.0379e-09	1.6542e-13	0.33853	0.035322
rs139228532	1	196671665	AAAAAC/A	0.4702	-0.52241	0.06974	4.4434e-13	0.423	2.19E-572	0.010518	2.4568e-09	5.9314e-15	0.25017	0.0027986
rs10922168	1	197086130	T/C	0.12926	-0.74171	0.099297	5.1218e-13	0.618	3.56e-88	0.060795	0.84119	2.3462e-11	0.99735	3.8958e-05
rs12042442	1	197096135	T/C	0.12918	-0.74166	0.099312	5.1739e-13	0.618	7.13e-88	0.060625	0.82951	2.3872e-11	0.99906	4.1853e-05
rs71631857	1	196561357	C/G	0.091861	-0.91852	0.12307	5.344e-13	1.694	6e-96	0.20928	0.26809	0.00068439	0.57738	0.84007
rs4915344	1	197102745	A/G	0.12866	-0.74093	0.09942	5.734e-13	0.618	7.24e-88	0.058598	0.81121	2.0993e-11	0.99689	4.3715e-05
rs10922167	1	197081396	C/T	0.12896	-0.74053	0.099433	5.9295e-13	0.617	2.74e-88	0.059913	0.85917	1.9896e-11	0.98245	3.4355e-05
rs12085377	1	197081682	G/A	0.12896	-0.74057	0.099439	5.9313e-13	0.617	2.75e-88	0.059957	0.85923	1.9998e-11	0.98238	3.4422e-05
rs12034362	1	197077516	T/C	0.12881	-0.73895	0.099445	6.6296e-13	0.617	2.34e-88	0.059669	0.86815	1.898e-11	0.97539	3.2699e-05
rs10922161	1	197040644	A/G	0.12843	-0.73989	0.099702	7.0734e-13	0.614	1.09e-89	0.06797	0.87028	1.2224e-11	0.94427	2.761e-05
rs12023713	1	197041786	A/G	0.12843	-0.73985	0.099697	7.0753e-13	0.614	1.17e-89	0.067445	0.8708	1.2405e-11	0.949	2.7697e-05
rs66947037	1	197035120	GCTTA/G	0.12838	-0.74005	0.099727	7.0854e-13	0.614	8.28e-90	0.070001	0.86789	1.1403e-11	0.92411	2.7171e-05
rs61819092	1	197116764	C/T	0.1279	-0.73681	0.099411	7.5212e-13	0.619	3e-87	0.056338	0.78439	1.959e-11	0.99211	4.8756e-05
rs72738632	1	197117391	G/A	0.12786	-0.73666	0.099417	7.618e-13	0.619	2.86e-87	0.056298	0.78386	1.9531e-11	0.99151	4.893e-05
rs5993	1	197030829	A/T	0.12819	-0.74025	0.099903	7.6209e-13	0.614	9.59e-90	0.071421	0.86343	1.0612e-11	0.91231	2.7689e-05
rs71675127	1	197056661	TATTATAGTCAACATAGCA/T	0.12861	-0.73584	0.099399	7.9768e-13	0.617	1e-88	0.059574	0.88065	1.8359e-11	0.96567	3.0943e-05
rs10737686	1	197068200	C/T	0.12861	-0.73584	0.099399	7.9768e-13	0.617	1.82e-88	0.059574	0.88065	1.8359e-11	0.96567	3.0943e-05
rs10922162	1	197070776	C/T	0.12861	-0.73584	0.099399	7.9768e-13	0.617	2.05e-88	0.059574	0.88065	1.8359e-11	0.96567	3.0943e-05
rs1332660	1	197053141	T/C	0.12861	-0.73582	0.099399	7.9827e-13	0.617	7.74e-89	0.059576	0.88068	1.8357e-11	0.96562	3.0946e-05
rs10922179	1	197159347	G/A	0.12741	-0.73291	0.099304	9.2512e-13	0.62	1.26e-86	0.055451	0.76912	1.9914e-11	0.98967	5.25e-05
rs12128631	1	197128726	G/A	0.12748	-0.73126	0.099341	1.0509e-12	0.62	4.86e-87	0.05581	0.76711	2.0939e-11	0.98652	5.5832e-05
rs12137359	1	197129981	C/T	0.12751	-0.73066	0.099354	1.1003e-12	0.62	5.01e-87	0.05594	0.76639	2.1304e-11	0.98543	5.706e-05
rs12028827	1	197127491	A/C	0.12753	-0.73005	0.099365	1.1522e-12	0.619	3e-87	0.05609	0.76568	2.1717e-11	0.98417	5.834e-05
rs4639796	1	197126649	G/A	0.12621	-0.72991	0.099668	1.3474e-12	0.621	4.53e-86	0.07064	0.79871	2.377e-11	0.92282	5.1356e-05
rs10922177	1	197153767	T/C	0.12763	-0.72781	0.099405	1.3628e-12	0.619	3.44e-87	0.05663	0.76315	2.3239e-11	0.98002	6.3184e-05
rs7547265	1	196962502	G/T	0.43147	0.49033	0.068275	3.3967e-12	1.924	1.55E-330	0.031223	9.3172e-06	1.7411e-07	0.75651	0.011231
rs10922152	1	196963006	T/A	0.43147	0.49025	0.068276	3.425e-12	1.924	1.62E-330	0.031218	9.3168e-06	1.7464e-07	0.75641	0.01123
rs528298	1	196660995	A/T	0.4579	-0.50333	0.070318	3.9606e-12	0.421	1.86E-577	0.0043413	8.7289e-09	1.0689e-16	0.095471	0.0028945
rs34358403	1	196964478	AT/A	0.43148	0.48808	0.068301	4.2794e-12	1.923	3.16E-330	0.03135	9.3426e-06	1.8752e-07	0.75159	0.011256
rs10429910	1	197141253	A/C	0.11681	-0.79385	0.11124	4.5515e-12	0.572	1.04e-100	0.051837	0.34584	3.4427e-10	0.65103	5.8694e-05
rs6663083	1	196980660	T/C	0.43149	0.48644	0.068313	5.0347e-12	1.919	1.41E-328	0.031458	9.3787e-06	1.981e-07	0.74832	0.011282
rs10922153	1	196978615	T/G	0.43149	0.48644	0.068313	5.0347e-12	1.919	2E-328	0.031458	9.3787e-06	1.981e-07	0.74832	0.011282
rs12121698	1	196983630	T/G	0.43149	0.48644	0.068313	5.0347e-12	1.919	8.71E-329	0.031458	9.3787e-06	1.981e-07	0.74832	0.011282
rs1332666	1	196984679	A/G	0.43149	0.48644	0.068313	5.0347e-12	1.919	8.71E-329	0.031458	9.3787e-06	1.981e-07	0.74832	0.011282
rs572515	1	196646261	A/G	0.46281	-0.49106	0.069781	8.6022e-12	0.42	1E-588	0.0055225	1.135e-08	1.8292e-16	0.099108	0.0029904
rs34538561	1	196534406	C/G	0.095343	-0.85658	0.122	9.5304e-12	1.666	7.8e-92	0.18029	0.40837	0.00072922	0.78191	0.94657
rs33944729	1	196652124	T/TA	0.46363	-0.48857	0.07002	1.2563e-11	0.42	3.63E-590	0.0069925	8.4308e-09	1.1666e-16	0.10349	0.0031302
rs482934	1	196658497	G/T	0.46365	-0.48752	0.070105	1.4574e-11	0.42	2.04E-590	0.007319	7.8315e-09	1.1194e-16	0.099334	0.0031236
rs570618	1	196657064	T/G	0.46374	-0.48743	0.070095	1.4604e-11	0.42	2.04E-590	0.0074114	7.8e-09	1.0933e-16	0.10137	0.003146
rs488380	1	196664505	C/T	0.46275	-0.48688	0.070107	1.5466e-11	0.42	1.95E-590	0.0064925	8.7221e-09	1.5976e-16	0.080581	0.0029322
rs402056	1	196671986	G/A	0.46279	-0.48687	0.070114	1.5545e-11	0.42	1.78E-589	0.0065593	8.6456e-09	1.6085e-16	0.080615	0.0029454
rs514943	1	196663913	C/T	0.46273	-0.48674	0.070105	1.5638e-11	0.42	2.34E-590	0.0065263	8.6787e-09	1.6155e-16	0.08084	0.0029469
rs579745	1	196664576	A/C	0.46273	-0.48674	0.070105	1.5638e-11	0.42	2.34E-590	0.0065263	8.6787e-09	1.6155e-16	0.08084	0.0029469
rs485632	1	196664793	T/G	0.46273	-0.48674	0.070105	1.5638e-11	0.42	2.34E-590	0.0065263	8.6787e-09	1.6155e-16	0.08084	0.0029469
rs10922099	1	196665041	G/A	0.46273	-0.48674	0.070105	1.5649e-11	0.42	2.57E-590	0.0065287	8.6759e-09	1.6149e-16	0.080846	0.0029472
rs529899	1	196667428	A/T	0.46273	-0.48674	0.070105	1.5649e-11	0.42	4.17E-590	0.0065287	8.6759e-09	1.6149e-16	0.080846	0.0029472
rs368465	1	196671981	T/C	0.46274	-0.48672	0.070106	1.5682e-11	0.42	2.34E-589	0.0065358	8.6675e-09	1.6129e-16	0.080866	0.002948
rs203688	1	196672385	G/A	0.46274	-0.48672	0.070106	1.5682e-11	0.42	2.34E-589	0.0065358	8.6675e-09	1.6129e-16	0.080866	0.002948
rs201263987	1	196671666	AAAAC/A	0.46204	-0.48529	0.070128	1.8081e-11	0.42	1.86E-584	0.0053359	5.9154e-09	1.5365e-16	0.11065	0.0030173
rs72736482	1	197059864	C/T	0.16115	0.64228	0.092989	1.9617e-11	1.378	1.48e-42	0.63701	0.0059932	0.064652	0.3783	0.063142
rs10717605	1	197309622	GA/G	0.33024	-0.48415	0.070872	3.1536e-11	0.733	9.35e-67	0.00012938	0.079115	2.3965e-05	2.6143e-06	3.49e-06
rs1329424	1	196646176	T/G	0.46401	-0.47618	0.06989	3.5298e-11	0.42	6.46E-589	0.0047536	7.302e-09	1.4698e-16	0.13742	0.0029413
rs12029785	1	196658905	G/A	0.46366	-0.47641	0.069958	3.6048e-11	0.42	3.98E-589	0.0071944	6.6953e-09	7.1358e-17	0.11015	0.0017914
rs2336596	1	196995092	G/A	0.43426	-0.47135	0.06954	4.3921e-11	1.123	1.74e-12	0.8881	0.21774	0.060565	0.20992	0.15745
rs10922198	1	197304361	C/G	0.33213	-0.47726	0.070414	4.3999e-11	0.734	5.22e-67	0.00012022	0.072153	3.247e-05	1.4329e-06	3.7292e-06
rs10922092	1	196657414	A/G	0.46493	-0.4724	0.070202	5.9477e-11	0.42	5.01E-590	0.006406	4.9797e-09	8.8534e-17	0.13985	0.0030937
rs1061170	1	196659237	C/T	0.46484	-0.47244	0.070211	5.9585e-11	0.42	2.69E-590	0.0063234	5.0122e-09	9.0742e-17	0.13714	0.0030704
rs10801555	1	196660261	A/G	0.46479	-0.47247	0.070216	5.959e-11	0.42	2.82E-590	0.0062764	5.0273e-09	9.2103e-17	0.13564	0.003057
rs10801556	1	196660464	A/G	0.46478	-0.47247	0.070217	5.9595e-11	0.42	2.82E-590	0.0062659	5.0313e-09	9.2429e-17	0.1353	0.0030542
rs10801554	1	196657655	C/T	0.46491	-0.47238	0.070203	5.9602e-11	0.42	2.57E-590	0.0063857	4.9966e-09	8.9042e-17	0.1392	0.0030878
rs7529589	1	196658279	T/C	0.46488	-0.4724	0.070206	5.9603e-11	0.42	4.37E-590	0.0063609	5.0008e-09	8.9717e-17	0.13835	0.0030807
rs10922094	1	196661505	G/C	0.4647	-0.4725	0.070222	5.9653e-11	0.42	2.82E-590	0.0062043	5.057e-09	9.4494e-17	0.13329	0.0030378
rs1329421	1	196656205	A/T	0.46501	-0.47227	0.070191	5.9761e-11	0.42	4.17E-590	0.0064783	4.9768e-09	8.6829e-17	0.14216	0.0031131
rs10801553	1	196655743	A/C	0.46502	-0.47225	0.070189	5.9786e-11	0.42	2.45E-590	0.0064896	4.9749e-09	8.6596e-17	0.14251	0.0031163
rs2300430	1	196655713	T/C	0.46503	-0.47224	0.070187	5.9812e-11	0.42	2.45E-590	0.0065009	4.973e-09	8.6367e-17	0.14287	0.0031195
rs1329422	1	196655280	C/G	0.46508	-0.47217	0.070181	5.9915e-11	0.42	2.45E-590	0.006541	4.9673e-09	8.56e-17	0.14412	0.0031308
rs1061147	1	196654324	A/C	0.46514	-0.47206	0.070171	6.0155e-11	0.42	3.98E-590	0.0066075	4.9591e-09	8.4462e-17	0.14612	0.0031493
rs10922097	1	196664482	C/T	0.46397	-0.47174	0.070209	6.3288e-11	0.42	2.69E-590	0.0056297	5.5823e-09	1.2928e-16	0.11396	0.0028896
rs12045503	1	196672473	C/T	0.46394	-0.47165	0.070206	6.3644e-11	0.42	2.04E-589	0.005645	5.5685e-09	1.3051e-16	0.1139	0.002903
rs12038333	1	196672454	G/A	0.46394	-0.47165	0.070206	6.3644e-11	0.42	2.14E-589	0.005645	5.5685e-09	1.3051e-16	0.1139	0.002903
rs4658046	1	196670757	C/T	0.46394	-0.47165	0.070206	6.3644e-11	0.42	2.34E-589	0.005645	5.5685e-09	1.3051e-16	0.1139	0.002903
rs10922098	1	196664651	C/T	0.46394	-0.47165	0.070206	6.3644e-11	0.42	2.34E-590	0.005645	5.5685e-09	1.3051e-16	0.1139	0.002903
rs10922100	1	196665208	A/G	0.46394	-0.47165	0.070206	6.3644e-11	0.42	2.57E-590	0.005645	5.5685e-09	1.3051e-16	0.1139	0.002903
rs10754199	1	196670839	A/G	0.46394	-0.47165	0.070206	6.3644e-11	0.42	2.69E-589	0.005645	5.5685e-09	1.3051e-16	0.1139	0.002903
rs10922103	1	196671118	G/A	0.46394	-0.47165	0.070206	6.3644e-11	0.42	2.69E-589	0.005645	5.5685e-09	1.3051e-16	0.1139	0.002903
rs28664709	1	196671217	G/A	0.46394	-0.47165	0.070206	6.3644e-11	0.42	2.69E-589	0.005645	5.5685e-09	1.3051e-16	0.1139	0.002903
rs12038674	1	196665651	C/A	0.46394	-0.47165	0.070206	6.3644e-11	0.42	2.82E-590	0.005645	5.5685e-09	1.3051e-16	0.1139	0.002903
rs3645	1	196663016	G/A	0.46394	-0.47165	0.070206	6.3644e-11	0.42	3.98E-590	0.005645	5.5685e-09	1.3051e-16	0.1139	0.002903
rs12033127	1	196664255	T/G	0.46394	-0.47165	0.070206	6.3644e-11	0.42	5.25E-590	0.005645	5.5685e-09	1.3051e-16	0.1139	0.002903
rs10922102	1	196668287	C/T	0.46394	-0.47165	0.070206	6.3644e-11	0.42	7.08E-590	0.005645	5.5685e-09	1.3051e-16	0.1139	0.002903
rs2860102	1	196668319	A/T	0.46394	-0.47165	0.070206	6.3644e-11	0.42	7.76E-590	0.005645	5.5685e-09	1.3051e-16	0.1139	0.002903
rs28853072	1	196667088	A/T	0.46394	-0.47165	0.070206	6.365e-11	0.42	3.98E-590	0.0056436	5.572e-09	1.3053e-16	0.11386	0.0029035
rs36137052	1	196667013	T/C	0.46394	-0.47165	0.070206	6.365e-11	0.42	4.37E-590	0.0056436	5.572e-09	1.3053e-16	0.11386	0.0029035
rs1332668	1	197005736	C/T	0.4351	-0.46689	0.069498	6.3684e-11	1.125	6.97e-13	0.86591	0.20757	0.06692	0.20555	0.16676
rs1332667	1	196995848	G/T	0.4351	-0.46689	0.069499	6.3742e-11	1.124	8.11e-13	0.86592	0.20756	0.066919	0.20553	0.16678
rs10801557	1	196669581	C/T	0.46436	-0.47158	0.070282	6.7018e-11	0.42	5.25E-590	0.0059162	5.0575e-09	1.3527e-16	0.11801	0.0031029
rs7539005	1	196667252	A/T	0.46409	-0.4712	0.070236	6.74e-11	0.42	7.41E-590	0.0057215	5.6241e-09	1.4381e-16	0.11239	0.0029985
rs76258507	1	196666044	T/C	0.46437	-0.47126	0.070253	6.7706e-11	0.419	9.77E-592	0.0058897	5.2113e-09	1.1091e-16	0.11958	0.0029504
rs2298882	1	197034826	T/G	0.43511	-0.46625	0.069556	6.9764e-11	1.125	7.74e-13	0.90494	0.20839	0.066958	0.18855	0.1684
rs7530902	1	197044716	T/A	0.43484	-0.46566	0.069574	7.4308e-11	1.125	6.61e-13	0.92173	0.21277	0.065914	0.18234	0.17132
rs6428382	1	197044758	A/C	0.43484	-0.46565	0.069574	7.4344e-11	1.125	6.59e-13	0.92189	0.21279	0.065916	0.18226	0.17135
rs4915304	1	197047459	A/G	0.43476	-0.46538	0.069571	7.5989e-11	1.125	6.34e-13	0.92641	0.21405	0.065659	0.18066	0.17218
rs4915311	1	197048937	C/T	0.43442	-0.46352	0.069518	8.6781e-11	1.126	5.3e-13	0.94687	0.22025	0.064686	0.17409	0.17635
rs140142103	1	196661730	T/TTC	0.47008	-0.46962	0.070512	9.0918e-11	0.419	3.8E-588	0.022187	2.4303e-09	6.5443e-17	0.30782	0.0039371
rs144438802	1	197044391	AAC/A	0.43164	-0.46419	0.070091	1.1419e-10	1.119	9.02e-12	0.99887	0.22731	0.040589	0.2266	0.18693
rs10922108	1	196701473	A/T	0.33534	-0.4853	0.073331	1.1755e-10	0.382	1.48E-612	0.001651	2.6622e-22	5.5484e-20	1.4635e-19	0.86066
rs1329428	1	196702810	C/T	0.33534	-0.4853	0.073331	1.1765e-10	0.382	3.24E-612	0.0016503	2.6606e-22	5.5509e-20	1.4593e-19	0.86064
rs10801558	1	196699044	T/G	0.33534	-0.48529	0.073331	1.1767e-10	0.382	1.17E-612	0.00165	2.6638e-22	5.5528e-20	1.4614e-19	0.86063
rs7514261	1	196700914	G/A	0.33534	-0.48529	0.073331	1.1767e-10	0.382	2.4E-612	0.00165	2.6638e-22	5.5528e-20	1.4614e-19	0.86063
rs7540032	1	196701284	C/T	0.33534	-0.48529	0.073331	1.1767e-10	0.382	2.4E-612	0.00165	2.6638e-22	5.5528e-20	1.4614e-19	0.86063
rs3766405	1	196695161	C/T	0.33534	-0.48529	0.073331	1.1767e-10	0.382	8.32E-613	0.00165	2.6638e-22	5.5528e-20	1.4614e-19	0.86063
rs1410996	1	196696933	G/A	0.33534	-0.48529	0.073331	1.1767e-10	0.382	8.71E-613	0.00165	2.6638e-22	5.5528e-20	1.4614e-19	0.86063
rs3737111	1	197101621	T/C	0.43385	-0.46283	0.069984	1.2088e-10	1.127	4.11e-13	0.97891	0.22832	0.056132	0.14938	0.17068
rs10922106	1	196691464	A/G	0.33545	-0.48414	0.073324	1.2892e-10	0.383	1.74E-611	0.0015738	2.7468e-22	5.4389e-20	1.5448e-19	0.85538
rs145450907	1	197044392	AC/A	0.43212	-0.46266	0.070111	1.3206e-10	1.12	5.69e-12	0.99867	0.22125	0.042398	0.23128	0.18327
rs10801559	1	196704204	G/A	0.33478	-0.48574	0.073623	1.3308e-10	0.381	1.48E-615	0.0016028	1.8529e-22	5.7306e-20	6.5187e-20	0.84307
rs1329427	1	196704559	C/T	0.33451	-0.48575	0.073755	1.4285e-10	0.38	3.89E-617	0.0015844	1.583e-22	5.9789e-20	4.4469e-20	0.83437
rs10922109	1	196704632	C/A	0.33446	-0.48573	0.07378	1.4497e-10	0.38	9.55E-618	0.0015805	1.5353e-22	6.0345e-20	4.1216e-20	0.83267
rs10922105	1	196690250	A/C	0.33559	-0.48254	0.07331	1.4612e-10	0.382	7.94E-612	0.0014793	2.8843e-22	5.3325e-20	1.6671e-19	0.84857
rs34813609	1	196668360	GT/G	0.46923	-0.4627	0.070409	1.5578e-10	0.419	1.58E-589	0.0086198	2.8674e-09	5.2908e-16	0.10645	0.0052347
rs7546015	1	196664082	A/G	0.47485	-0.46667	0.071032	1.5755e-10	0.422	1.7E-573	0.0057997	3.7571e-09	2.3684e-15	0.063729	0.0054986
rs419137	1	196696875	G/T	0.14063	-0.60833	0.092869	1.772e-10	0.747	4.92e-34	0.29962	0.011993	0.0004618	0.48427	0.93045
1:197067333:A	1	197067333	A/AT	0.2194	0.59662	0.091192	1.8588e-10	1.394	3.2e-46	0.16894	0.0008078	0.14513	0.87164	0.708
rs67835548	1	197305049	GCCC/G	0.32415	-0.47138	0.072059	1.8688e-10	0.738	3.44e-63	0.000168	0.055289	0.00014309	9.6099e-07	5.8853e-06
rs10737685	1	197004484	A/G	0.43385	-0.4574	0.069943	1.8921e-10	1.124	1.09e-12	0.90519	0.2366	0.061314	0.26705	0.16228
rs5998	1	197009798	A/G	0.43389	-0.45735	0.069937	1.8928e-10	1.124	9.91e-13	0.90711	0.23637	0.060811	0.26666	0.16202
rs5990	1	197008597	A/C	0.43389	-0.45735	0.069937	1.8928e-10	1.124	1.02e-12	0.90711	0.23637	0.060811	0.26666	0.16202
rs6702252	1	197005212	G/A	0.43389	-0.45735	0.069937	1.8928e-10	1.124	1.08e-12	0.90711	0.23637	0.060811	0.26666	0.16202
rs10484502	1	197010475	G/A	0.4339	-0.45734	0.069937	1.8955e-10	1.124	1.09e-12	0.90773	0.23627	0.060842	0.26631	0.162
rs10754209	1	197011577	T/A	0.43393	-0.45728	0.069938	1.905e-10	1.124	1.12e-12	0.90991	0.23593	0.060951	0.26508	0.16191
rs7518773	1	197011636	A/G	0.43393	-0.45728	0.069938	1.9059e-10	1.124	1.12e-12	0.91012	0.2359	0.060961	0.26497	0.1619
rs857018	1	197018398	T/C	0.43411	-0.45683	0.069937	1.9798e-10	1.124	1.02e-12	0.92534	0.23361	0.061737	0.25656	0.16132
rs1412635	1	197023048	G/A	0.43411	-0.45673	0.069949	2.0106e-10	1.124	1.2e-12	0.9325	0.23374	0.06173	0.25291	0.16158
rs1332661	1	197029345	G/A	0.43401	-0.45681	0.06998	2.0321e-10	1.124	1.1e-12	0.93956	0.23546	0.061171	0.24939	0.16249
rs1615413	1	197030317	A/G	0.43398	-0.45678	0.069982	2.0394e-10	1.124	1.21e-12	0.94136	0.23592	0.061138	0.24852	0.1628
rs7525490	1	197043922	A/G	0.43366	-0.45626	0.070016	2.1744e-10	1.124	1.19e-12	0.96116	0.2414	0.059966	0.23946	0.16612
rs6674141	1	197044907	A/G	0.43362	-0.45609	0.070015	2.2044e-10	1.124	1.07e-12	0.9643	0.24236	0.059769	0.23821	0.16661
rs10712322	1	197004103	AC/A	0.4333	-0.45603	0.070051	2.2609e-10	1.121	3.71e-12	0.90524	0.23923	0.058468	0.26738	0.15994
rs72738644	1	197137448	C/T	0.15925	0.61684	0.094778	2.2858e-10	1.394	3.04e-43	0.84491	0.004589	0.036645	0.9414	0.061649
rs7514071	1	197049661	T/A	0.4332	-0.45396	0.069955	2.5609e-10	1.124	9.31e-13	0.98955	0.2506	0.058629	0.22818	0.1715
rs6700180	1	197064496	G/A	0.43282	-0.45179	0.069906	3.0004e-10	1.125	7.53e-13	0.99889	0.25882	0.056315	0.23242	0.17394
rs11330621	1	197064584	TA/T	0.43282	-0.45176	0.069906	3.007e-10	1.124	8.26e-13	0.99902	0.25889	0.056287	0.2325	0.17396
rs35258876	1	197151626	C/CA	0.43511	-0.45351	0.070188	3.0272e-10	1.126	5.22e-13	0.93775	0.25766	0.042124	0.21198	0.16906
rs10922104	1	196687730	A/G	0.33638	-0.4724	0.073142	3.0769e-10	0.382	6.31E-612	0.0010627	4.364e-22	5.5404e-20	2.8675e-19	0.81147
rs7410943	1	197155021	A/G	0.4352	-0.45326	0.070193	3.1014e-10	1.126	5.81e-13	0.93637	0.25608	0.042808	0.21149	0.17019
rs10922163	1	197077391	T/C	0.43293	-0.45199	0.07002	3.1425e-10	1.125	8.02e-13	0.99857	0.25628	0.057426	0.21159	0.17528
rs10801589	1	197076194	C/T	0.43289	-0.45185	0.070006	3.1537e-10	1.125	7.35e-13	0.99852	0.257	0.057098	0.21472	0.17513
rs10465586	1	196687329	A/T	0.33641	-0.47204	0.073134	3.1549e-10	0.382	6.61E-612	0.0010519	4.4406e-22	5.5696e-20	2.9277e-19	0.8103
rs76992693	1	196996182	T/C	0.054761	-1.0193	0.15809	3.2889e-10	1.8	3.65e-71	0.17918	0.34705	0.017822	0.3323	0.86701
rs3753395	1	196686652	A/T	0.33648	-0.47096	0.073109	3.4003e-10	0.382	3.09E-612	0.0010205	4.6831e-22	5.6618e-20	3.1128e-19	0.8069
rs10754216	1	197095840	G/A	0.43251	-0.45217	0.070203	3.4232e-10	1.125	7.59e-13	0.99782	0.25168	0.0564	0.18255	0.17021
rs201519233	1	197048607	ATG/A	0.40144	-0.46531	0.072327	3.5772e-10	1.13	5.62e-13	0.76952	0.037988	0.16845	0.17813	0.14387
rs7535263	1	196682346	G/A	0.33654	-0.47011	0.073089	3.607e-10	0.382	1.74E-612	0.00099688	4.9116e-22	5.7468e-20	3.2816e-19	0.80429
rs10737680	1	196679455	A/C	0.33654	-0.47011	0.073089	3.607e-10	0.382	2.09E-612	0.00099688	4.9116e-22	5.7468e-20	3.2816e-19	0.80429
rs6677089	1	196684313	A/C	0.33654	-0.47011	0.073089	3.607e-10	0.382	2.29E-612	0.00099688	4.9116e-22	5.7468e-20	3.2816e-19	0.80429
rs2274700	1	196682947	G/A	0.33654	-0.47011	0.073089	3.607e-10	0.382	3.89E-612	0.00099688	4.9116e-22	5.7468e-20	3.2816e-19	0.80429
rs6688272	1	196684392	G/T	0.33654	-0.47011	0.073089	3.607e-10	0.382	7.59E-612	0.00099688	4.9116e-22	5.7468e-20	3.2816e-19	0.80429
rs10494747	1	197163928	A/T	0.31812	-0.49361	0.076823	3.7556e-10	1.151	2.29e-14	0.0037962	1.5563e-05	0.10783	1.3999e-08	1.3545e-05
rs10754218	1	197165014	G/A	0.31811	-0.49352	0.076809	3.7557e-10	1.151	2.49e-14	0.0038084	1.5644e-05	0.10798	1.4187e-08	1.368e-05
rs4915308	1	197048609	G/A	0.4317	-0.4492	0.070128	4.228e-10	1.122	3.2e-12	0.97805	0.24096	0.057483	0.20392	0.18909
rs1611982	1	197022768	G/A	0.43199	-0.45081	0.070401	4.2756e-10	1.12	5.25e-12	0.94622	0.2287	0.055763	0.24866	0.16369
rs200880526	1	197305048	TGCC/T	0.31993	-0.46652	0.072929	4.4448e-10	0.737	1.94e-62	0.00024069	0.048198	0.00049659	1.0671e-06	8.9368e-06
rs201025532	1	196690948	T/TTG	0.30491	-0.4925	0.077403	5.442e-10	0.378	1.41E-574	0.0025896	3.5174e-21	1.8581e-17	9.1182e-17	0.91214
rs4244139	1	197131374	G/A	0.43317	-0.44634	0.070602	6.9213e-10	1.124	8.53e-13	0.90274	0.29228	0.037669	0.26638	0.16004
rs6677930	1	197135466	C/A	0.43363	-0.44355	0.070579	8.6294e-10	1.124	8.69e-13	0.89642	0.29706	0.037103	0.27688	0.16351
rs10737688	1	197156055	C/T	0.43396	-0.44337	0.07063	8.9949e-10	1.124	1.04e-12	0.89257	0.28937	0.038957	0.2744	0.16603
rs10754217	1	197160338	C/T	0.43424	-0.44258	0.07065	9.7043e-10	1.124	1.5e-12	0.89234	0.28931	0.040195	0.27464	0.16949
rs6681381	1	197162563	A/C	0.31924	-0.47879	0.077206	1.3989e-09	1.152	1.61e-14	0.0030755	2.268e-05	0.097375	3.6564e-08	1.1965e-05
rs17662710	1	197005960	G/A	0.47039	0.41351	0.066746	1.4502e-09	1.059	0.000518	0.044797	0.00014786	0.071302	0.0033661	0.32765
rs4581302	1	197116527	G/A	0.4653	0.41742	0.067452	1.5091e-09	1.057	0.000906	0.081477	0.00011388	0.061401	0.0077585	0.29839
rs61820800	1	197005551	T/C	0.46995	0.4122	0.066676	1.5655e-09	1.059	0.000528	0.044515	0.00014327	0.066797	0.0035094	0.32991
rs1360558	1	196993973	G/A	0.46995	0.41219	0.066676	1.5661e-09	1.06	0.000458	0.044468	0.00014287	0.066817	0.0035052	0.32992
rs698859	1	197008365	C/T	0.46998	0.41222	0.066681	1.5662e-09	1.057	0.000776	0.044551	0.00014633	0.066872	0.0035388	0.33024
rs857024	1	197009062	T/C	0.46995	0.41218	0.066676	1.5669e-09	1.059	0.000562	0.044526	0.00014348	0.066822	0.0035113	0.32988
rs857025	1	197010795	C/T	0.46994	0.41217	0.066677	1.5701e-09	1.059	0.000569	0.044695	0.00014374	0.066887	0.0035301	0.32996
rs142882473	1	197015868	A/C	0.46971	0.41234	0.066708	1.5722e-09	1.058	0.000615	0.046529	0.00014568	0.067674	0.0037549	0.33216
rs17549430	1	197013443	T/A	0.46986	0.41209	0.066684	1.5862e-09	1.059	0.000572	0.045492	0.00014497	0.067189	0.003618	0.33034
rs7517428	1	197016282	A/G	0.46981	0.41201	0.066687	1.5996e-09	1.059	0.000571	0.046152	0.00014622	0.067437	0.0036921	0.33062
rs1360559	1	196994372	G/T	0.46953	0.41223	0.066756	1.6291e-09	1.059	0.000473	0.044812	0.00014754	0.065599	0.0034288	0.34133
rs17514309	1	197022621	C/T	0.46973	0.41187	0.066702	1.6323e-09	1.058	0.000619	0.047658	0.00014626	0.067752	0.0038563	0.33061
rs17549312	1	197026846	T/A	0.46979	0.41189	0.066719	1.644e-09	1.058	0.000623	0.048261	0.00014395	0.067412	0.0039127	0.3294
rs5996	1	197032345	C/G	0.4699	0.41185	0.066738	1.6675e-09	1.057	0.000742	0.049166	0.00014055	0.066957	0.0040003	0.32736
rs1794011	1	197038559	G/A	0.47001	0.41171	0.066752	1.6999e-09	1.057	0.000764	0.050151	0.00013741	0.066474	0.004091	0.3254
rs61819071	1	197039986	C/T	0.47005	0.41162	0.066755	1.7164e-09	1.057	0.000755	0.050588	0.00013622	0.066299	0.0041337	0.32461
rs150519105	1	197155951	G/T	0.20417	0.52886	0.085804	1.7423e-09	1.152	3e-11	0.78933	0.031088	0.020003	0.68663	0.14659
rs11586343	1	197013198	T/G	0.46007	0.42882	0.069608	1.773e-09	0.993	0.691	0.18718	0.02002	0.29374	0.30222	0.79791
rs17549360	1	197020319	G/A	0.47017	0.4111	0.066745	1.785e-09	1.06	0.000444	0.047304	0.00014201	0.064476	0.003678	0.33933
rs72736469	1	197046430	A/G	0.47024	0.4111	0.066757	1.7964e-09	1.057	0.000815	0.052368	0.00013181	0.065624	0.0043077	0.32154
rs61819073	1	197047528	C/A	0.47028	0.41098	0.066755	1.8135e-09	1.057	0.000801	0.0527	0.00013111	0.065517	0.0043415	0.321
rs17514324	1	197021233	C/T	0.46875	0.41103	0.066842	1.8914e-09	1.057	0.000807	0.044501	0.00014277	0.069761	0.0035217	0.33146
rs7516246	1	197165712	C/T	0.3368	-0.47421	0.077173	1.9417e-09	1.188	6.87e-22	0.06441	1.3575e-05	0.16799	3.0704e-07	0.00026142
rs72736474	1	197050844	A/G	0.47067	0.40909	0.066693	2.0662e-09	1.056	0.000914	0.056493	0.00012474	0.064427	0.0047346	0.31546
rs61819074	1	197054991	A/G	0.4708	0.40845	0.066669	2.1553e-09	1.056	0.00091	0.057244	0.00012276	0.063928	0.0047766	0.31414
rs147068597	1	197058136	AATAAC/A	0.47088	0.40817	0.066662	2.1999e-09	1.056	0.000959	0.057333	0.0001213	0.063436	0.0047354	0.31369
rs41304071	1	197063352	C/T	0.471	0.40746	0.066651	2.3251e-09	1.056	0.000977	0.057765	0.00011889	0.062308	0.0046261	0.31366
rs2878749	1	197073932	T/C	0.47058	0.40823	0.066777	2.3255e-09	1.057	0.000858	0.057339	0.00012092	0.06036	0.0049392	0.30751
rs3762271	1	197070442	G/T	0.47115	0.40634	0.066632	2.535e-09	1.056	0.000983	0.0585	0.00011585	0.060684	0.0044654	0.31401
rs41310927	1	197070697	T/C	0.47115	0.40634	0.066632	2.535e-09	1.056	0.000983	0.0585	0.00011585	0.060684	0.0044654	0.31401
rs41308365	1	197070707	G/A	0.47115	0.40634	0.066633	2.5358e-09	1.056	0.000983	0.058503	0.00011597	0.060731	0.0044792	0.31408
rs41310925	1	197072420	T/C	0.47109	0.4064	0.066646	2.5408e-09	1.056	0.000966	0.05842	0.00011696	0.061458	0.0047018	0.31326
rs56084994	1	197084463	T/G	0.47058	0.40603	0.066697	2.6929e-09	1.056	0.000975	0.05794	0.00012697	0.067358	0.0067264	0.30706
rs61819087	1	197084857	C/G	0.47057	0.40602	0.066698	2.6956e-09	1.056	0.000964	0.057922	0.00012714	0.067436	0.0067648	0.30698
rs150344996	1	197097891	AAAAT/A	0.46984	0.40616	0.066805	2.8171e-09	1.056	0.000926	0.058612	0.00012831	0.068182	0.0076575	0.30207
rs3737110	1	197101303	C/A	0.46963	0.40671	0.066904	2.8289e-09	1.057	0.000889	0.060038	0.00011762	0.064333	0.0066708	0.29943
rs41310911	1	197102926	C/T	0.46955	0.40685	0.06693	2.8322e-09	1.056	0.000906	0.060438	0.0001152	0.063288	0.0064179	0.299
rs17550411	1	197101022	C/T	0.46984	0.40622	0.06683	2.8402e-09	1.056	0.00093	0.059235	0.00012368	0.066948	0.0072967	0.30073
rs6690730	1	197099564	T/C	0.46989	0.4061	0.066813	2.8439e-09	1.056	0.000934	0.059071	0.00012504	0.067452	0.007424	0.30118
rs61819089	1	197094961	T/A	0.47006	0.40568	0.066751	2.8549e-09	1.055	0.0012	0.058545	0.00013026	0.069349	0.0079304	0.30221
rs61819088	1	197091808	T/C	0.47014	0.40521	0.066703	2.8985e-09	1.056	0.000932	0.058155	0.00013364	0.070831	0.0082825	0.30302
rs17550014	1	197088218	T/C	0.47025	0.40499	0.066668	2.9e-09	1.056	0.000966	0.057903	0.00013577	0.071593	0.0084228	0.30394
rs55857606	1	197117410	G/A	0.46887	0.40677	0.067049	3.0341e-09	1.057	0.000855	0.063737	0.00010059	0.056033	0.0048333	0.29506
rs72738635	1	197117641	G/A	0.46895	0.40661	0.067047	3.0716e-09	1.057	0.000726	0.063603	0.00010245	0.056398	0.0048664	0.29564
1:197103381:A	1	197103381	A/AAT	0.4687	0.40686	0.067105	3.0982e-09	1.057	0.000833	0.061271	0.00011645	0.060184	0.0062527	0.29787
rs200988757	1	197103382	A/AT	0.46869	0.40687	0.067106	3.0986e-09	1.057	0.000833	0.061294	0.00011633	0.060143	0.0062411	0.29789
rs1089033	1	196666793	A/C	0.39229	-0.4615	0.076525	3.7254e-09	0.46	1.07E-405	0.030194	0.00015836	9.0581e-11	0.13823	0.0026873
rs17550662	1	197108946	A/G	0.057233	-0.93016	0.15425	3.7328e-09	1.752	2.81e-71	0.19282	0.36231	0.017962	0.44381	0.80295
rs115660785	1	197043257	G/A	0.045041	-1.0051	0.16846	5.3618e-09	1.651	5.05e-41	0.20026	0.49648	0.0093547	0.39981	0.60169
rs72736466	1	197038198	G/A	0.04504	-1.005	0.16847	5.3749e-09	1.65	5.56e-41	0.20031	0.49659	0.0093628	0.40017	0.60106
rs72738637	1	197117674	C/G	0.46623	0.40306	0.067653	5.6184e-09	1.056	0.00111	0.065879	0.00012329	0.034909	0.0045907	0.30518
rs955927	1	197060783	A/T	0.46824	0.39846	0.066928	5.7562e-09	1.052	0.00235	0.051073	0.00015648	0.083804	0.0065146	0.26457
rs72736410	1	196882926	G/C	0.084244	0.74668	0.12583	6.4169e-09	1.162	2.31e-06	0.67181	0.00096199	0.012809	0.51475	0.40486
rs12118829	1	196597973	A/G	0.1164	-0.61131	0.10302	6.4171e-09	0.518	1.15e-149	0.60088	0.14198	1.1065e-15	0.41571	0.022796
rs146862558	1	196683831	A/G	0.27221	-0.48937	0.082612	6.8045e-09	0.381	3.39E-495	0.0051935	1.2504e-09	6.5205e-17	2.0573e-09	0.60453
rs7524776	1	196623337	T/C	0.11658	-0.60776	0.10267	6.9717e-09	0.503	8.91e-161	0.60077	0.13706	1.4103e-15	0.41251	0.021752
rs10801596	1	197165267	G/A	0.33744	-0.45924	0.077974	8.2253e-09	1.179	4.41e-20	0.032421	2.7874e-05	0.097246	2.4835e-06	5.1633e-05
rs72740520	1	197279780	T/G	0.084633	0.74995	0.12848	1.1007e-08	1.052	0.118	0.37009	0.015845	0.038369	0.79333	0.21862
rs7540454	1	196907445	C/T	0.036876	-1.1088	0.19303	1.831e-08	1.79	4.56e-48	0.77814	0.44201	0.035831	0.67149	0.78202
rs2477355	1	196240335	C/A	0.23596	-0.46579	0.08122	1.9295e-08	0.854	3.52e-16	0.52641	0.1005	0.0040067	0.89462	0.005277
rs61819096	1	197121483	C/T	0.46286	0.38693	0.067611	2.0597e-08	1.049	0.00392	0.065399	0.00016046	0.01921	0.0062184	0.34112
rs61819095	1	197121433	A/G	0.46287	0.38693	0.067612	2.0606e-08	1.049	0.00392	0.065364	0.00016057	0.019226	0.0062281	0.34107
rs12041186	1	197225126	T/C	0.16096	-0.60577	0.10588	2.079e-08	0.692	1.63e-51	0.28843	0.32294	6.3497e-05	0.98283	0.00049474
rs1127661	1	197123043	T/C	0.46279	0.38678	0.06761	2.0837e-08	1.049	0.00388	0.065765	0.00015878	0.018971	0.0060648	0.34064
rs61820788	1	196990542	T/C	0.45739	0.38702	0.067812	2.2424e-08	1.041	0.0163	0.064729	0.00019255	0.0060145	0.0046276	0.50881
rs2225565	1	196991703	T/A	0.45751	0.38657	0.067783	2.2933e-08	1.04	0.0175	0.064464	0.00019241	0.0062191	0.0046498	0.50898
rs61820789	1	196992063	G/C	0.45753	0.38646	0.067776	2.3067e-08	1.041	0.0157	0.064433	0.00019255	0.0062702	0.0046571	0.50906
rs72736440	1	196992240	A/G	0.45754	0.38641	0.067772	2.3124e-08	1.041	0.0157	0.064442	0.00019263	0.006307	0.0046604	0.50921
rs553761	1	196248826	G/A	0.2372	-0.45895	0.080633	2.4377e-08	0.855	2.9e-16	0.54036	0.092747	0.0042689	0.88087	0.0055696
rs56111948	1	197131701	G/A	0.46216	0.38444	0.067621	2.5261e-08	1.049	0.00368	0.067639	0.00014999	0.018115	0.0053664	0.33448
rs56387334	1	197131790	C/G	0.46215	0.38434	0.06762	2.5453e-08	1.049	0.00376	0.067727	0.00014976	0.018108	0.0053503	0.33425
rs149644068	1	197134657	G/A	0.46185	0.38297	0.067618	2.8386e-08	1.049	0.00373	0.068525	0.00014687	0.017896	0.0051304	0.33124
rs61819115	1	197141956	T/C	0.46177	0.38279	0.067609	2.8674e-08	1.049	0.00354	0.068731	0.00014643	0.017709	0.0050294	0.33177
rs61819116	1	197143246	G/A	0.46175	0.38277	0.067612	2.8764e-08	1.049	0.00358	0.068777	0.00014689	0.017762	0.0050324	0.33133
rs72738645	1	197137753	A/G	0.46176	0.38268	0.067611	2.8967e-08	1.049	0.00365	0.068815	0.00014622	0.017764	0.0050438	0.33108
rs4628533	1	197145413	T/C	0.46167	0.38272	0.067625	2.9032e-08	1.05	0.00348	0.068821	0.00014793	0.017907	0.0050476	0.33035
rs61819117	1	197145999	C/A	0.46167	0.38272	0.067626	2.9053e-08	1.05	0.00347	0.068856	0.00014812	0.017917	0.0050465	0.33023
rs61819118	1	197147471	A/C	0.46161	0.38278	0.067647	2.9185e-08	1.05	0.00349	0.0688	0.00014779	0.017861	0.005033	0.33067
rs61819119	1	197147800	T/A	0.4616	0.38281	0.067654	2.9207e-08	1.05	0.0035	0.068821	0.00014774	0.017825	0.0050276	0.33091
rs72738652	1	197148577	T/C	0.46155	0.38284	0.067668	2.9324e-08	1.05	0.00352	0.068744	0.00014751	0.017786	0.0050206	0.33125
rs61819114	1	197135643	C/T	0.46174	0.38247	0.067617	2.9521e-08	1.049	0.00363	0.068757	0.00014596	0.017817	0.0050585	0.33006
rs61819121	1	197154837	C/A	0.46125	0.38301	0.06778	3.0418e-08	1.05	0.00354	0.068851	0.00014574	0.017454	0.0049465	0.33442
rs61819122	1	197155786	G/T	0.46121	0.383	0.067794	3.0651e-08	1.05	0.00356	0.0689	0.00014544	0.017408	0.0049327	0.33482
rs61819124	1	197160315	C/T	0.46083	0.38266	0.06789	3.2855e-08	1.05	0.00338	0.068822	0.00014124	0.017405	0.0048451	0.33425
rs59335616	1	196448630	AAGGTGG/A	0.25744	-0.43645	0.07761	3.5223e-08	0.578	1.38e-180	0.43175	0.76675	6.6401e-14	0.032597	0.13576
rs66646154	1	196448625	ATG/A	0.25746	-0.43641	0.077607	3.5277e-08	0.578	1.41e-180	0.43107	0.76629	6.6434e-14	0.032681	0.13579
rs10754198	1	196573505	A/T	0.2567	-0.43604	0.07757	3.5664e-08	0.556	1.38e-202	0.55979	0.94505	3.1691e-15	0.018965	0.11275
rs72736416	1	196917136	T/C	0.096291	0.656	0.11767	4.5647e-08	1.081	0.00824	0.57072	0.010457	0.01893	0.92627	0.22606
rs141874040	1	196724945	C/T	0.056041	-0.84281	0.15151	4.8767e-08	1.696	2.88e-68	0.042777	0.5293	0.068778	0.33495	0.68268
MAF=Minor allele frequency
^Chromosomal position is based on NCBI RefSeq hg19
#Effect
*Extracted from the results of the GWAS on AMD from the IAMDGC (Fritsche et al., 2015)
Association analysis of FHR-4A levels with genetic variants was performed using the q.lm function of EPACTS and adjusted for age, sex, measuring batch, sampling cohort and AMD status. The resulting betas reflect the allele effect on log-transformed +1 and standardized protein levels. For these genome-wide significant variants, P-value for the association with FH and other FHR proteins was extract…

## Sheet: ST11
ST 11. Genome-wide associated variants of a GWAS on FHR-5 levels
Variant	Chromosome	Position^	Major/minor allele#	MAF	B	SE	P-value	OR association with AMD*	P-value association with AMD*	P-value association with FH levels	P-value association with total FHR-1 levels	P-value association with total FHR-2 levels	P-value association with FHR-3 levels	P-value association with FHR-4A levels
rs6695321	1	196675861	A/G	0.33654	-0.39814	0.071117	4.0305e-08	0.616	2.24e-170	4.4558e-12	0.00011292	7.3603e-14	4.1862e-21	1.1554e-18
MAF=Minor allele frequency
^Chromosomal position is based on NCBI RefSeq hg19
#Effect
*Extracted from the results of the GWAS on AMD from the IAMDGC (Fritsche et al., 2015)
Association analysis of FHR-5 levels with genetic variants was performed using the q.lm function of EPACTS and adjusted for age, sex, measuring batch, sampling cohort and AMD status. The resulting betas reflect the allele effect on log-transformed +1 and standardized protein levels. For these genome-wide significant variants, P-value for the association with FH and other FHR proteins was extracte…

## Sheet: ST12
ST 12. Linkage disequilibrium matrix (r2 and D') for the top variants of the FH and FHR GWAS, the AMD-associated variants from the Fritsche et al., 2015 GWAS study at the extended CFH locus and rs6677604, the tag SNP for the CFHR3/CFHR1 deletion
rs number	rs187328863 (AMD 1.5)	rs148553336 (AMD 1.4)	rs570618 (AMD 1.2)	rs6695321 (FHR-5.1)	rs6677604 (ΔCFHR3/CFHR1 tag)	rs10922108 (FHR-4A.3)	rs10922109 (AMD 1.1)	rs70620 (FH.1)	rs35292876 (AMD 1.7)	rs114645367 (FHR-2.4)	rs529541 (FHR-3.1)	rs138396963 (FHR-3.2)	rs56994749 (FHR-4A.1)	rs148235292 (FHR-1.1)	rs61818925 (AMD 1.6)	rs10494745 (FHR-4A.2, CFHR4 p.Gly552Glu)	rs79351096 (FHR-2.2, CFHR2 p.Cys72Tyr)	rs3790414 (FHR-2.1)	rs41310132 (FHR-2.3, CFHR2 p.Tyr264Cys)	rs191281603 (AMD 1.8)
rs187328863 (AMD 1.5)	1	1	0.833	0.913	0.618	0.748	0.748	1	1	1	1	0.804	0.906	0.626	0.831	1	1	0.857	1	1
rs148553336 (AMD 1.4)	0	1	0.722	0.83	1	1	1	0.879	1	1	0.878	0.843	0.736	1	1	1	0.898	1	1	1
rs570618 (AMD 1.2)	0.035	0.003	1	1	1	0.994	0.994	1	0.688	1	0.985	0.977	0.934	0.928	0.803	0.959	0.854	0.912	1	1
rs6695321 (FHR-5.1)	0.017	0.01	0.395	1	1	0.258	0.258	0.981	1	1	0.972	0.119	0.933	0.987	0.808	0.957	0.91	0.885	1	1
rs6677604 (ΔCFHR3/CFHR1 tag)	0.003	0.002	0.129	0.161	1	0.991	0.991	1	0.016	1	1	0.983	0.93	0.98	0.71	1	1	0.809	1	1
rs10922108 (FHR-4A.3)	0.012	0.007	0.411	0.063	0.305	1	1	1	1	1	1	0.151	0.342	0.964	0.306	0.979	1	0.876	1	1
rs10922109 (AMD 1.1)	0.012	0.007	0.411	0.063	0.305	1	1	1	1	1	1	0.151	0.342	0.964	0.306	0.979	1	0.876	1	1
rs70620 (FH.1)	0.006	0.036	0.121	0.295	0.049	0.159	0.159	1	1	1	1	0.982	0.602	1	0.602	0.95	0.936	0.776	1	1
rs35292876 (AMD 1.7)	0	0	0.004	0.004	0	0.004	0.004	0.001	1	1	1	1	1	1	1	1	1	1	1	1
rs114645367 (FHR-2.4)	0	0	0.023	0.009	0.003	0.01	0.01	0.003	0	1	1	1	1	1	0.817	1	1	1	1	1
rs529541 (FHR-3.1)	0.006	0.036	0.119	0.293	0.05	0.161	0.161	0.987	0.001	0.003	1	0.983	0.607	1	0.606	0.951	0.936	0.778	1	1
rs138396963 (FHR-3.2)	0.011	0.012	0.308	0.012	0.387	0.018	0.018	0.361	0.003	0.008	0.366	1	0.004	0.967	0.03	0.976	0.917	0.793	1	1
rs56994749 (FHR-4A.1)	0.014	0.003	0.299	0.756	0.121	0.096	0.096	0.128	0.003	0.008	0.132	0	1	0.931	0.955	0.977	0.583	0.866	1	1
rs148235292 (FHR-1.1)	0.003	0.002	0.114	0.161	0.936	0.296	0.296	0.051	0.001	0.003	0.051	0.384	0.125	1	0.728	1	1	0.792	1	0.176
rs61818925 (AMD 1.6)	0.014	0.007	0.264	0.63	0.084	0.092	0.092	0.107	0.004	0.006	0.11	0.001	0.763	0.091	1	0.811	0.75	0.883	0.842	1
rs10494745 (FHR-4A.2, CFHR4 p.Gly552Glu)	0.004	0.001	0.207	0.081	0.029	0.09	0.09	0.025	0.001	0.002	0.025	0.069	0.074	0.03	0.061	1	1	1	1	1
rs79351096 (FHR-2.2, CFHR2 p.Cys72Tyr)	0.001	0.421	0.008	0.023	0.004	0.014	0.014	0.078	0	0	0.077	0.028	0.004	0.005	0.008	0.002	1	1	1	1
rs3790414 (FHR-2.1)	0.007	0.003	0.156	0.373	0.05	0.346	0.346	0.043	0.002	0.004	0.044	0.121	0.411	0.049	0.358	0.042	0.006	1	1	1
rs41310132 (FHR-2.3, CFHR2 p.Tyr264Cys)	0	0	0.009	0.011	0.066	0.02	0.02	0.003	0	0	0.003	0.026	0.009	0.064	0.008	0.002	0	0.005	1	1
rs191281603 (AMD 1.8)	0	0	0.011	0.004	0.001	0.004	0.004	0.001	0	0	0.001	0.003	0.004	0.001	0.004	0.001	0	0.002	0	1
Matrix of pairwise linkage disequilibrium statistics generated using "LDlink" (accessed on February 2021). All European reference populations from the reference haplotypes from Phase 3 (Version 5) of the 1000 Genomes Project were used for the linkage disequilibrium calculations. The values above the main diagonal indicates the D' between eacn pair of genetic variants, and the values below the mai…

[truncated: 1 more sheets: ST14]
